# Supplementary material for: Gout management: Patent analytics and computational drug design explores URAT1 inhibitors landscape
Source: PLoS One. 2025 Aug 13;20(8):e0328559. doi: 10.1371/journal.pone.0328559 (PMC12349300; doi:10.1371/journal.pone.0328559)
Supplement: S1 File — (XLSX) [file pone.0328559.s001.xlsx]

## Sheet: Sheet1
Derwent Innovation Patent Export, 2025-01-07 08:41:03 +0000		Results from: CTB=(URAT1 OR (((uric ADJ acid) OR urate) NEAR2 (transporter or exchanger or (transport ADJ protein) ADJ 1) OR SLC22A12 OR (solute ADJ carrier ADJ family ADJ 22 ADJ member ADJ 12) OR OAT4L OR organic ADJ anion ADJ transporter ADJ 4) NEAR50 (inhibit* OR regulat* OR modulat*));	The retrieved collection: DWPI; ARIPO grant; Argentina UM; Argentina app; Armenia grant; Australia UM; Australia app; Australia grant; Austria UM; Austria app; Austria grant; Belarus UM; Belarus grant; Belgium app; Belgium grant; Brazil UM; Brazil app; Brazil grant; Bulgaria UM; Bulgaria app; Bulgaria grant; Canada app; Canada grant; China, Mainland UM; China, Mainland app; China, Mainland grant;…
Publication number	No.	Title	Title - DWPI	Title words - DWPI	Title (original language)	Title (English)	Abstract	Abstract - DWPI	Abstract (English)	Abstract - DWPI novelty	Abstract - DWPI detailed description	Abstract - DWPI biological activity	Abstract - DWPI biological mechanism	Abstract - DWPI use	Abstract - DWPI advantage	Abstract - DWPI technical essential	Application number	Application date	Publication date	Invalid/valid	Invalid/valid DWPI family patent status	Invalid/valid Inpadoc family patent status	IPC - Current version	IPC - Current version - DWPI	IPC category	IPC category group	Patentee/applicant	Uod ultimate parent company	PDF	Claim	Claim (English)	Code of the publication country/region	Pulication year	Application country/region	Application year	Cited references - Patents
US6551796B1	1	Nucleic acid encoding urate transporter and methods of use thereof	New nucleic acid encoding the human urate transporter (UAT) protein, useful for expressing the protein, which is a potential target for compounds useful for treating disorders characterized by hyperuricemia	NEW NUCLEIC ACID ENCODE HUMAN URATE TRANSPORT PROTEIN USEFUL EXPRESS POTENTIAL TARGET COMPOUND TREAT DISORDER CHARACTERISTIC HYPERURICAEMIC	Nucleic acid encoding urate transporter and methods of use thereof	Nucleic acid encoding urate transporter and methods of use thereof	The present invention provides an isolated nucleic acid encoding a urate transporter, vectors comprising the nucleic acid, host cells comprising the nucleic acid, and host cells comprising the vectors. Compositions comprising the vectors and a carrier are also provided. In another embodiment, the present invention provides isolated and substantially purified urate transporter. Proteoliposomes con…	An isolated nucleic acid (I) encoding a human urate transporter (UAT) protein comprising nucleotides 1-969 of a 972 bp sequence fully defined in the specification, or comprising a nucleotide sequence encoding a 301 amino acid sequence fully defined in the specification, is new. INDEPENDENT CLAIMS are also included for the following:a vector (II) comprising (I);a host cell (III) comprising (I) (pr…	The present invention provides an isolated nucleic acid encoding a urate transporter, vectors comprising the nucleic acid, host cells comprising the nucleic acid, and host cells comprising the vectors. Compositions comprising the vectors and a carrier are also provided. In another embodiment, the present invention provides isolated and substantially purified urate transporter. Proteoliposomes con…	An isolated nucleic acid (I) encoding a human urate transporter (UAT) protein comprising nucleotides 1-969 of a 972 bp sequence fully defined in the specification, or comprising a nucleotide sequence encoding a 301 amino acid sequence fully defined in the specification, is new.	INDEPENDENT CLAIMS are also included for the following: a vector (II) comprising (I);a host cell (III) comprising (I) (preferably as (II)); andproducing a urate transporter maintaining (III) under conditions in which (I) is expressed to produce the urate transporter.	Nephrotropic; Antianemic; Hypotensive; Cytostatic; Antigout; Litholytic; Anti-HIV; Cardiovascular-gen; Anorectic; Antilipemic; Antidiabetic.	Urate transporter agonist; Urate transporter antagonist. A block of homology between rat and human urate transporters (UATs) and known copper chaperone proteins was found in searches for local blocks of homology between UATs and known proteins. Based on this finding copper was tested for its ability to modulate recombinant rat and human UAT activity. Increasing ambient copper concentration by add…	(I) is useful for making a urate transporter, which involves introducing (I) into a host cell (preferably a bacterial, yeast, insect or a mammalian cell), and maintaining the cell under conditions where the nucleic acid is expressed to produce the urate transporter. The method further involves the step of recovering the urate transporter (all claimed). The expressed urate transporter is disclosed…	The applicants provide novel nucleic acid sequences for urate transporters which may be useful in identifying compounds useful for treating diseases characterized by hyperuricemia.	BIOTECHNOLOGY - Preferred Vector: The vector comprises (I) operably linked to a promoter. Preferred Host Cell: The host cell is a Xenopus oocyte, or a bacterial, yeast, insect or mammalian cell. Isolation: A cDNA for a rat urate transporter was obtained by screening a rat whole kidney cDNA expression library with an affinity purified immunoglobulin G fraction of a polyclonal antiserum to pig live…	US2000559023A	2000-04-27	2003-04-22	Dead	Dead	Dead	C07K0014705 | C12N001512	C12N000510 (IPC 1-7) | C07K001447 (IPC 1-7) | C12N001512 (IPC 1-7) | C12N001563 (IPC 1-7) | C12P002102 (IPC 1-7) | C07K0014705 | C12N001512	C07, C12	C07K0014, C12N0015	Mount Sinai School of Medicine,New York,NY	MOUNT SINAI HEALTH SYSTEM		We claim: 1. An isolated nucleic acid encoding a urate transporter comprising the nucleotide sequence of SEQ ID NO:3. 2. An isolated nucleic acid comprising the nucleotide sequence from nucleotide 1 to nucleotide 969 of SEQ ID NO:3. 3. An isolated nucleic acid comprising a nucleotide sequence that encodes the amino acid sequence of SEQ ID NO: 4. 4. A vector comprising the nucleic acid of claim 1,…	We claim: | 1. An isolated nucleic acid encoding a urate transporter comprising the nucleotide sequence of SEQ ID NO:3. | 2. An isolated nucleic acid comprising the nucleotide sequence from nucleotide 1 to nucleotide 969 of SEQ ID NO:3. | 3. An isolated nucleic acid comprising a nucleotide sequence that encodes the amino acid sequence of SEQ ID NO: 4. | 4. A vector comprising the nucleic acid of …	US	2003	US	2000
JP2003093067A	2	KIDNEY AND PLACENTAL TYPE URATE TRANSPORTER AND ITS GENE | A kidney and a placentas type|mold uric acid transporter, and its gene	Protein useful for detecting effect as substrate of test agent with respect to capability of transportation exchange of uric acid, has capability to convey uric acid and its similar substance	PROTEIN USEFUL DETECT EFFECT SUBSTRATE TEST AGENT RESPECT CAPABLE TRANSPORT EXCHANGE URIC ACID CONVEY SIMILAR SUBSTANCE	A kidney and a placentas type|mold uric acid transporter, and its gene	A kidney and a placentas type|mold uric acid transporter, and its gene	PROBLEM TO BE SOLVED: To identify and provide both a new urate transporter gene related to urate transportation in the kidney and plancenta and the urate transporter which is a polypeptide encoded with the gene. SOLUTION: A protein comprising a specific amino acid sequence or an amino acid sequence in which one or several amino acids are deleted, substituted or added from/for/to the amino acid se…	A protein (I) containing a sequence (S1) of 553 amino acids defined in the specification, where one or more of the amino acids are deleted, substituted or added, and having the capability to convey uric acid and its similar substance, is new. INDEPENDENT CLAIMS are included for the following:a gene (II) encoding (I), comprising a sequence (S2) of 2642 nucleotides defined in the specification, a D…	PROBLEM TO BE SOLVED: To identify and provide both a new urate transporter gene related to urate transportation in the kidney and plancenta and the urate transporter which is a polypeptide encoded with the gene. SOLUTION: A protein comprising a specific amino acid sequence or an amino acid sequence in which one or several amino acids are deleted, substituted or added from/for/to the amino acid se…	A protein (I) containing a sequence (S1) of 553 amino acids defined in the specification, where one or more of the amino acids are deleted, substituted or added, and having the capability to convey uric acid and its similar substance, is new.	INDEPENDENT CLAIMS are included for the following: a gene (II) encoding (I), comprising a sequence (S2) of 2642 nucleotides defined in the specification, a DNA which hybridizes with the above sequence under stringent conditions and exchange transportation of uric acid and another negative ion, or containing the partial sequence of 14 or more continuous bases in (S2) or its complement;a plasmid (I…			(I) is useful for detecting the effect as a substrate of test agent with respect to the capability of transportation exchange of uric acid, and for screening for the material which has uric acid excretion adjustment effect. (I), (IV), and its function promoting or inhibiting agent are useful for modulating uric acid and its similar substance or the capability of uric acid and another negative ion…			JP2001290291A	2001-09-21	2003-04-02	Dead	Dead	Dead	G01N003350 | A61K003800 | A61K0039395 | A61K004500 | A61P001906 | C07K001447 | C07K001618 | C12N000115 | C12N000119 | C12N000121 | C12N000510 | C12N001509 | C12N001512 | C12Q000168 | G01N003315	C12N001512 (IPC 1-7) | C07K001447 (IPC 1-7) | C12P002102 (IPC 1-7) | C12Q000168 (IPC 1-7) | A61K003800 | A61K0039395 | A61K004500 | A61P001906 | C07H002104 | C07K001447 | C07K0014705 | C07K001618 | C07K001628 | C12N000115 | C12N000119 | C12N000121 | C12N001509 | C12N001512 | C12N000510 | C12P002102 | C12P002106 | C12Q000168 | G01N003315 | G01N003350 | G01N0033566 | G01N0033567	G01, A61, C07, C12	G01N0033, A61K0038, A61K0039, A61K0045, A61P0019, C07K0014, C07K0016, C12N0001, C12N0005, C12N0015, C12Q0001	ENDO HITOSHI	HUMAN CELL SYSTEMS INC		1. Protein which consists of an amino acid sequence by which the one or several amino acid was delete, substitute or added in the amino acid sequence described in sequence number: 1, or this amino acid sequence, and has uric acid and the capability to convey the similar substance. 2. It is of human origin, Protein of Claim 1. 3. It is of an organ, a structure|tissue, or cultured cell origin, Prot…	|1. Protein which consists of an amino acid sequence by which the one or several amino acid was delete, substitute or added in the amino acid sequence described in sequence number: 1, or this amino acid sequence, and has uric acid and the capability to convey the similar substance. | 2. It is of human origin, Protein of Claim 1. | 3. It is of an organ, a structure|tissue, or cultured cell origin,…	JP	2003	JP	2001	WO2001062923A2
WO2003027287A1	2.1	KIDNEY-SPECIFIC URATE TRANSPORTER AND GENE THEREOF | TRANSPORTEUR D'URATE SPECIFIQUE DU REIN ET GENE ASSOCIE	Protein useful for detecting effect as substrate of test agent with respect to capability of transportation exchange of uric acid, has capability to convey uric acid and its similar substance	PROTEIN USEFUL DETECT EFFECT SUBSTRATE TEST AGENT RESPECT CAPABLE TRANSPORT EXCHANGE URIC ACID CONVEY SIMILAR SUBSTANCE	TRANSPORTEUR D'URATE SPECIFIQUE DU REIN ET GENE ASSOCIE	KIDNEY-SPECIFIC URATE TRANSPORTER AND GENE THEREOF	It is intended to identify and provide a novel urate transporter gene participating in the urate transport in the kidney and a urate transporter which is a polypeptide encoded by the above gene. Namely, a protein comprising the amino aid sequence represented by SEQ ID NO:1 or an amino acid sequence derived therefrom by deletion, substitution or addition of one to several amino acids and being cap…	A protein (I) containing a sequence (S1) of 553 amino acids defined in the specification, where one or more of the amino acids are deleted, substituted or added, and having the capability to convey uric acid and its similar substance, is new. INDEPENDENT CLAIMS are included for the following:a gene (II) encoding (I), comprising a sequence (S2) of 2642 nucleotides defined in the specification, a D…	It is intended to identify and provide a novel urate transporter gene participating in the urate transport in the kidney and a urate transporter which is a polypeptide encoded by the above gene. Namely, a protein comprising the amino aid sequence represented by SEQ ID NO:1 or an amino acid sequence derived therefrom by deletion, substitution or addition of one to several amino acids and being cap…	A protein (I) containing a sequence (S1) of 553 amino acids defined in the specification, where one or more of the amino acids are deleted, substituted or added, and having the capability to convey uric acid and its similar substance, is new.	INDEPENDENT CLAIMS are included for the following: a gene (II) encoding (I), comprising a sequence (S2) of 2642 nucleotides defined in the specification, a DNA which hybridizes with the above sequence under stringent conditions and exchange transportation of uric acid and another negative ion, or containing the partial sequence of 14 or more continuous bases in (S2) or its complement;a plasmid (I…			(I) is useful for detecting the effect as a substrate of test agent with respect to the capability of transportation exchange of uric acid, and for screening for the material which has uric acid excretion adjustment effect. (I), (IV), and its function promoting or inhibiting agent are useful for modulating uric acid and its similar substance or the capability of uric acid and another negative ion…			WO2002JP8457A	2002-08-22	2003-04-03	Dead	Dead	Dead	G01N003350 | A61K003800 | A61K0039395 | A61K004500 | A61P001906 | C07K001447 | C07K001618 | C12N000115 | C12N000119 | C12N000121 | C12N000510 | C12N001509 | C12N001512 | C12Q000168 | G01N003315	C12N001512 (IPC 1-7) | C07K001447 (IPC 1-7) | C12P002102 (IPC 1-7) | C12Q000168 (IPC 1-7) | A61K003800 | A61K0039395 | A61K004500 | A61P001906 | C07H002104 | C07K001447 | C07K0014705 | C07K001618 | C07K001628 | C12N000115 | C12N000119 | C12N000121 | C12N001509 | C12N001512 | C12N000510 | C12P002102 | C12P002106 | C12Q000168 | G01N003315 | G01N003350 | G01N0033566 | G01N0033567	G01, A61, C07, C12	G01N0033, A61K0038, A61K0039, A61K0045, A61P0019, C07K0014, C07K0016, C12N0001, C12N0005, C12N0015, C12Q0001	ENDOU Hitoshi,JP	KANAI YOSHIKATSU		1. range 1. arrangement number of a claim: in the amino acid sequence indicated to 1, or the amino acid sequence -- 1 -- if -- Protein for which To has the capability for some amino acid to convey uric acid and its allied substances by consisting of deficiency and an amino acid sequence replaced or added. - 2. Protein given in Range 1 paragraph of the claim which is of human origin. 3 . It is an …	|1. range 1. arrangement number of a claim: in the amino acid sequence indicated to 1, or the amino acid sequence -- 1 -- if -- Protein for which To has the capability for some amino acid to convey uric acid and its allied substances by consisting of deficiency and an amino acid sequence replaced or added. - 2. Protein given in Range 1 paragraph of the claim which is of human origin. 3 . It is an…	WO	2003	JP	2002
AU2002325545A1	2.2	Kidney-specific urate transporter and gene thereof	Protein useful for detecting effect as substrate of test agent with respect to capability of transportation exchange of uric acid, has capability to convey uric acid and its similar substance	PROTEIN USEFUL DETECT EFFECT SUBSTRATE TEST AGENT RESPECT CAPABLE TRANSPORT EXCHANGE URIC ACID CONVEY SIMILAR SUBSTANCE	Kidney-specific urate transporter and gene thereof	Kidney-specific urate transporter and gene thereof	It is intended to identify and provide a novel urate transporter gene participating in the urate transport in the kidney and a urate transporter which is a polypeptide encoded by the above gene. Namely, a protein comprising the amino aid sequence represented by SEQ ID NO:1 or an amino acid sequence derived therefrom by deletion, substitution or addition of one to several amino acids and being cap…	A protein (I) containing a sequence (S1) of 553 amino acids defined in the specification, where one or more of the amino acids are deleted, substituted or added, and having the capability to convey uric acid and its similar substance, is new. INDEPENDENT CLAIMS are included for the following:a gene (II) encoding (I), comprising a sequence (S2) of 2642 nucleotides defined in the specification, a D…	It is intended to identify and provide a novel urate transporter gene participating in the urate transport in the kidney and a urate transporter which is a polypeptide encoded by the above gene. Namely, a protein comprising the amino aid sequence represented by SEQ ID NO:1 or an amino acid sequence derived therefrom by deletion, substitution or addition of one to several amino acids and being cap…	A protein (I) containing a sequence (S1) of 553 amino acids defined in the specification, where one or more of the amino acids are deleted, substituted or added, and having the capability to convey uric acid and its similar substance, is new.	INDEPENDENT CLAIMS are included for the following: a gene (II) encoding (I), comprising a sequence (S2) of 2642 nucleotides defined in the specification, a DNA which hybridizes with the above sequence under stringent conditions and exchange transportation of uric acid and another negative ion, or containing the partial sequence of 14 or more continuous bases in (S2) or its complement;a plasmid (I…			(I) is useful for detecting the effect as a substrate of test agent with respect to the capability of transportation exchange of uric acid, and for screening for the material which has uric acid excretion adjustment effect. (I), (IV), and its function promoting or inhibiting agent are useful for modulating uric acid and its similar substance or the capability of uric acid and another negative ion…			AU2002325545A	2002-08-22	2003-06-26	Dead	Dead	没有关联的 INPADOC 同族专利	G01N003350 | A61K003800 | A61K0039395 | A61K004500 | A61P001906 | C07K001447 | C07K001618 | C12N000115 | C12N000119 | C12N000121 | C12N000510 | C12N001509 | C12N001512 | C12Q000168 | G01N003315	C12N001512 (IPC 1-7) | C07K001447 (IPC 1-7) | C12P002102 (IPC 1-7) | C12Q000168 (IPC 1-7) | A61K003800 | A61K0039395 | A61K004500 | A61P001906 | C07H002104 | C07K001447 | C07K0014705 | C07K001618 | C07K001628 | C12N000115 | C12N000119 | C12N000121 | C12N001509 | C12N001512 | C12N000510 | C12P002102 | C12P002106 | C12Q000168 | G01N003315 | G01N003350 | G01N0033566 | G01N0033567	G01, A61, C07, C12	G01N0033, A61K0038, A61K0039, A61K0045, A61P0019, C07K0014, C07K0016, C12N0001, C12N0005, C12N0015, C12Q0001	Human Cell Systems Inc.,JP	HUMAN CELL SYSTEMS INC		Claims 1. A protein comprising the amino acid sequence represented by SEQ ID NO: 1 or an amino acid sequence derived therefrom by deletion, substitution or addition of one to several amino acids and being capable of transporting uric acid and its analogs. 2. The protein according to claim 1 which is derived from human. 3. The protein according to claim 1 or 2 which is derived from organs, tissues…	Claims | 1. A protein comprising the amino acid sequence represented by SEQ ID NO: 1 or an amino acid sequence derived therefrom by deletion, substitution or addition of one to several amino acids and being capable of transporting uric acid and its analogs. | 2. The protein according to claim 1 which is derived from human. | 3. The protein according to claim 1 or 2 which is derived from organs, t…	AU	2003	AU	2002	WO2001062923A2 | WO2001049728A2
EP1428880A1	2.3	KIDNEY-SPECIFIC URATE TRANSPORTER AND GENE THEREOF | TRANSPORTEUR D'URATE SPECIFIQUE DU REIN ET GENE ASSOCIE | NIERENSPEZIFISCHER URATTRANSPORTER UND DESSEN GEN	Protein useful for detecting effect as substrate of test agent with respect to capability of transportation exchange of uric acid, has capability to convey uric acid and its similar substance	PROTEIN USEFUL DETECT EFFECT SUBSTRATE TEST AGENT RESPECT CAPABLE TRANSPORT EXCHANGE URIC ACID CONVEY SIMILAR SUBSTANCE	TRANSPORTEUR D'URATE SPECIFIQUE DU REIN ET GENE ASSOCIE | NIERENSPEZIFISCHER URATTRANSPORTER UND DESSEN GEN	KIDNEY-SPECIFIC URATE TRANSPORTER AND GENE THEREOF	It is intended to identify and provide a novel urate transporter gene participating in the urate transport in the kidney and a urate transporter which is a polypeptide encoded by the above gene. Namely, a protein comprising the amino acid sequence represented by SEQ ID NO:1 or an amino acid sequence derived therefrom by deletion, substitution or addition of one to several amino acids and being ca…	A protein (I) containing a sequence (S1) of 553 amino acids defined in the specification, where one or more of the amino acids are deleted, substituted or added, and having the capability to convey uric acid and its similar substance, is new. INDEPENDENT CLAIMS are included for the following:a gene (II) encoding (I), comprising a sequence (S2) of 2642 nucleotides defined in the specification, a D…	It is intended to identify and provide a novel urate transporter gene participating in the urate transport in the kidney and a urate transporter which is a polypeptide encoded by the above gene. Namely, a protein comprising the amino acid sequence represented by SEQ ID NO:1 or an amino acid sequence derived therefrom by deletion, substitution or addition of one to several amino acids and being ca…	A protein (I) containing a sequence (S1) of 553 amino acids defined in the specification, where one or more of the amino acids are deleted, substituted or added, and having the capability to convey uric acid and its similar substance, is new.	INDEPENDENT CLAIMS are included for the following: a gene (II) encoding (I), comprising a sequence (S2) of 2642 nucleotides defined in the specification, a DNA which hybridizes with the above sequence under stringent conditions and exchange transportation of uric acid and another negative ion, or containing the partial sequence of 14 or more continuous bases in (S2) or its complement;a plasmid (I…			(I) is useful for detecting the effect as a substrate of test agent with respect to the capability of transportation exchange of uric acid, and for screening for the material which has uric acid excretion adjustment effect. (I), (IV), and its function promoting or inhibiting agent are useful for modulating uric acid and its similar substance or the capability of uric acid and another negative ion…			EP2002758863A	2002-08-22	2004-06-16	Dead	Dead	Dead	G01N003350 | A61K003800 | A61K0039395 | A61K004500 | A61P001906 | C07K001447 | C07K001618 | C12N000115 | C12N000119 | C12N000121 | C12N000510 | C12N001509 | C12N001512 | C12Q000168 | G01N003315	C12N001512 (IPC 1-7) | C07K001447 (IPC 1-7) | C12P002102 (IPC 1-7) | C12Q000168 (IPC 1-7) | A61K003800 | A61K0039395 | A61K004500 | A61P001906 | C07H002104 | C07K001447 | C07K0014705 | C07K001618 | C07K001628 | C12N000115 | C12N000119 | C12N000121 | C12N001509 | C12N001512 | C12N000510 | C12P002102 | C12P002106 | C12Q000168 | G01N003315 | G01N003350 | G01N0033566 | G01N0033567	G01, A61, C07, C12	G01N0033, A61K0038, A61K0039, A61K0045, A61P0019, C07K0014, C07K0016, C12N0001, C12N0005, C12N0015, C12Q0001	Human Cell Systems Inc.,Tokyo 103 0012,JP,04580850	HUMAN CELL SYSTEMS INC		1. A protein comprising the amino acid sequence represented by SEQ ID NO:1 or an amino acid sequence derived therefrom by deletion, substitution or addition of one to several amino acids and being capable of transporting uric acid and its analogs. 2. The protein according to claim 1 which is derived from human. 3. The protein according to claim 1 or 2 which is derived from organs, tissues or cult…	|1. A protein comprising the amino acid sequence represented by SEQ ID NO:1 or an amino acid sequence derived therefrom by deletion, substitution or addition of one to several amino acids and being capable of transporting uric acid and its analogs. | 2. The protein according to claim 1 which is derived from human. | 3. The protein according to claim 1 or 2 which is derived from organs, tissues or…	EP	2004	EP	2002	WO2001049728A2 | WO2001062923A2
US20040265819A1	2.4	Kidney-specific urate transporter and gene thereof	Protein useful for detecting effect as substrate of test agent with respect to capability of transportation exchange of uric acid, has capability to convey uric acid and its similar substance	PROTEIN USEFUL DETECT EFFECT SUBSTRATE TEST AGENT RESPECT CAPABLE TRANSPORT EXCHANGE URIC ACID CONVEY SIMILAR SUBSTANCE	Kidney-specific urate transporter and gene thereof	Kidney-specific urate transporter and gene thereof	It is intended to identify and provide a novel urate transporter gene participating in the urate transport in the kidney and a urate transporter which is a polypeptide encoded by the above gene. Namely, a protein comprising the amino acid sequence represented by SEQ ID NO:1 or an amino acid sequence derived therefrom by deletion, substitution or addition of one to several amino acids and being ca…	A protein (I) containing a sequence (S1) of 553 amino acids defined in the specification, where one or more of the amino acids are deleted, substituted or added, and having the capability to convey uric acid and its similar substance, is new. INDEPENDENT CLAIMS are included for the following:a gene (II) encoding (I), comprising a sequence (S2) of 2642 nucleotides defined in the specification, a D…	It is intended to identify and provide a novel urate transporter gene participating in the urate transport in the kidney and a urate transporter which is a polypeptide encoded by the above gene. Namely, a protein comprising the amino acid sequence represented by SEQ ID NO:1 or an amino acid sequence derived therefrom by deletion, substitution or addition of one to several amino acids and being ca…	A protein (I) containing a sequence (S1) of 553 amino acids defined in the specification, where one or more of the amino acids are deleted, substituted or added, and having the capability to convey uric acid and its similar substance, is new.	INDEPENDENT CLAIMS are included for the following: a gene (II) encoding (I), comprising a sequence (S2) of 2642 nucleotides defined in the specification, a DNA which hybridizes with the above sequence under stringent conditions and exchange transportation of uric acid and another negative ion, or containing the partial sequence of 14 or more continuous bases in (S2) or its complement;a plasmid (I…			(I) is useful for detecting the effect as a substrate of test agent with respect to the capability of transportation exchange of uric acid, and for screening for the material which has uric acid excretion adjustment effect. (I), (IV), and its function promoting or inhibiting agent are useful for modulating uric acid and its similar substance or the capability of uric acid and another negative ion…			US2003485236A	2004-01-29	2004-12-30	Dead	Dead	Dead	G01N003350 | A61K003800 | A61K0039395 | A61K004500 | A61P001906 | C07K001447 | C07K001618 | C12N000115 | C12N000119 | C12N000121 | C12N000510 | C12N001509 | C12N001512 | C12Q000168 | G01N003315	C12N001512 (IPC 1-7) | C07K001447 (IPC 1-7) | C12P002102 (IPC 1-7) | C12Q000168 (IPC 1-7) | A61K003800 | A61K0039395 | A61K004500 | A61P001906 | C07H002104 | C07K001447 | C07K0014705 | C07K001618 | C07K001628 | C12N000115 | C12N000119 | C12N000121 | C12N001509 | C12N001512 | C12N000510 | C12P002102 | C12P002106 | C12Q000168 | G01N003315 | G01N003350 | G01N0033566 | G01N0033567	G01, A61, C07, C12	G01N0033, A61K0038, A61K0039, A61K0045, A61P0019, C07K0014, C07K0016, C12N0001, C12N0005, C12N0015, C12Q0001		HUMAN CELL SYSTEMS INC		1. A protein comprising an amino acid sequence represented by SEQ ID NO:1 or an amino acid sequence derived therefrom by deletion, substitution or addition of one to several amino acids and being capable of transporting uric acid and its analogs. 2. The protein according to claim 1 which is derived from human. 3. The protein according to claim 1 which is derived from organs, tissues or cultured c…	|1. A protein comprising an amino acid sequence represented by SEQ ID NO:1 or an amino acid sequence derived therefrom by deletion, substitution or addition of one to several amino acids and being capable of transporting uric acid and its analogs. | 2. The protein according to claim 1 which is derived from human. | 3. The protein according to claim 1 which is derived from organs, tissues or cultu…	US	2004	US	2004	US20060035315A1 | US20040034192A1
EP1428880A4	2.5	KIDNEY-SPECIFIC URATE TRANSPORTER AND GENE THEREOF | NIERENSPEZIFISCHER URATTRANSPORTER UND DESSEN GEN | TRANSPORTEUR D'URATE SPECIFIQUE DU REIN ET GENE ASSOCIE	Protein useful for detecting effect as substrate of test agent with respect to capability of transportation exchange of uric acid, has capability to convey uric acid and its similar substance	PROTEIN USEFUL DETECT EFFECT SUBSTRATE TEST AGENT RESPECT CAPABLE TRANSPORT EXCHANGE URIC ACID CONVEY SIMILAR SUBSTANCE	NIERENSPEZIFISCHER URATTRANSPORTER UND DESSEN GEN | TRANSPORTEUR D'URATE SPECIFIQUE DU REIN ET GENE ASSOCIE	KIDNEY-SPECIFIC URATE TRANSPORTER AND GENE THEREOF	It is intended to identify and provide a novel urate transporter gene participating in the urate transport in the kidney and a urate transporter which is a polypeptide encoded by the above gene. Namely, a protein comprising the amino acid sequence represented by SEQ ID NO:1 or an amino acid sequence derived therefrom by deletion, substitution or addition of one to several amino acids and being ca…	A protein (I) containing a sequence (S1) of 553 amino acids defined in the specification, where one or more of the amino acids are deleted, substituted or added, and having the capability to convey uric acid and its similar substance, is new. INDEPENDENT CLAIMS are included for the following:a gene (II) encoding (I), comprising a sequence (S2) of 2642 nucleotides defined in the specification, a D…	It is intended to identify and provide a novel urate transporter gene participating in the urate transport in the kidney and a urate transporter which is a polypeptide encoded by the above gene. Namely, a protein comprising the amino acid sequence represented by SEQ ID NO:1 or an amino acid sequence derived therefrom by deletion, substitution or addition of one to several amino acids and being ca…	A protein (I) containing a sequence (S1) of 553 amino acids defined in the specification, where one or more of the amino acids are deleted, substituted or added, and having the capability to convey uric acid and its similar substance, is new.	INDEPENDENT CLAIMS are included for the following: a gene (II) encoding (I), comprising a sequence (S2) of 2642 nucleotides defined in the specification, a DNA which hybridizes with the above sequence under stringent conditions and exchange transportation of uric acid and another negative ion, or containing the partial sequence of 14 or more continuous bases in (S2) or its complement;a plasmid (I…			(I) is useful for detecting the effect as a substrate of test agent with respect to the capability of transportation exchange of uric acid, and for screening for the material which has uric acid excretion adjustment effect. (I), (IV), and its function promoting or inhibiting agent are useful for modulating uric acid and its similar substance or the capability of uric acid and another negative ion…			EP2002758863A	2002-08-22	2005-03-30	Dead	Dead	Dead	G01N003350 | A61K003800 | A61K0039395 | A61K004500 | A61P001906 | C07K001447 | C07K001618 | C12N000115 | C12N000119 | C12N000121 | C12N000510 | C12N001509 | C12N001512 | C12Q000168 | G01N003315	C12N001512 (IPC 1-7) | C07K001447 (IPC 1-7) | C12P002102 (IPC 1-7) | C12Q000168 (IPC 1-7) | A61K003800 | A61K0039395 | A61K004500 | A61P001906 | C07H002104 | C07K001447 | C07K0014705 | C07K001618 | C07K001628 | C12N000115 | C12N000119 | C12N000121 | C12N001509 | C12N001512 | C12N000510 | C12P002102 | C12P002106 | C12Q000168 | G01N003315 | G01N003350 | G01N0033566 | G01N0033567	G01, A61, C07, C12	G01N0033, A61K0038, A61K0039, A61K0045, A61P0019, C07K0014, C07K0016, C12N0001, C12N0005, C12N0015, C12Q0001	HUMAN CELL SYSTEMS INC,JP	HUMAN CELL SYSTEMS INC				EP	2005	EP	2002	WO2001049728A2 | WO2001062923A2
JP03824899B2	2.6	A kidney and a placentas type|mold uric acid transporter, and its gene	Protein useful for detecting effect as substrate of test agent with respect to capability of transportation exchange of uric acid, has capability to convey uric acid and its similar substance	PROTEIN USEFUL DETECT EFFECT SUBSTRATE TEST AGENT RESPECT CAPABLE TRANSPORT EXCHANGE URIC ACID CONVEY SIMILAR SUBSTANCE	A kidney and a placentas type|mold uric acid transporter, and its gene	A kidney and a placentas type|mold uric acid transporter, and its gene	It is intended to identify and provide a novel urate transporter gene participating in the urate transport in the kidney and a urate transporter which is a polypeptide encoded by the above gene. Namely, a protein comprising the amino acid sequence represented by SEQ ID NO:1 or an amino acid sequence derived therefrom by deletion, substitution or addition of one to several amino acids and being ca…	A protein (I) containing a sequence (S1) of 553 amino acids defined in the specification, where one or more of the amino acids are deleted, substituted or added, and having the capability to convey uric acid and its similar substance, is new. INDEPENDENT CLAIMS are included for the following:a gene (II) encoding (I), comprising a sequence (S2) of 2642 nucleotides defined in the specification, a D…	It is intended to identify and provide a novel urate transporter gene participating in the urate transport in the kidney and a urate transporter which is a polypeptide encoded by the above gene. Namely, a protein comprising the amino acid sequence represented by SEQ ID NO:1 or an amino acid sequence derived therefrom by deletion, substitution or addition of one to several amino acids and being ca…	A protein (I) containing a sequence (S1) of 553 amino acids defined in the specification, where one or more of the amino acids are deleted, substituted or added, and having the capability to convey uric acid and its similar substance, is new.	INDEPENDENT CLAIMS are included for the following: a gene (II) encoding (I), comprising a sequence (S2) of 2642 nucleotides defined in the specification, a DNA which hybridizes with the above sequence under stringent conditions and exchange transportation of uric acid and another negative ion, or containing the partial sequence of 14 or more continuous bases in (S2) or its complement;a plasmid (I…			(I) is useful for detecting the effect as a substrate of test agent with respect to the capability of transportation exchange of uric acid, and for screening for the material which has uric acid excretion adjustment effect. (I), (IV), and its function promoting or inhibiting agent are useful for modulating uric acid and its similar substance or the capability of uric acid and another negative ion…			JP2001290291A	2001-09-21	2006-09-20	Dead	Dead	Dead	C12N001509 | G01N003350 | A61K003800 | A61K0039395 | A61K004500 | A61P001906 | C07K001447 | C07K001618 | C12N000115 | C12N000119 | C12N000121 | C12N000510 | C12N001512 | C12Q000168 | G01N003315	C12N001512 (IPC 1-7) | C07K001447 (IPC 1-7) | C12P002102 (IPC 1-7) | C12Q000168 (IPC 1-7) | A61K003800 | A61K0039395 | A61K004500 | A61P001906 | C07H002104 | C07K001447 | C07K0014705 | C07K001618 | C07K001628 | C12N000115 | C12N000119 | C12N000121 | C12N001509 | C12N001512 | C12N000510 | C12P002102 | C12P002106 | C12Q000168 | G01N003315 | G01N003350 | G01N0033566 | G01N0033567	C12, G01, A61, C07	C12N0015, G01N0033, A61K0038, A61K0039, A61K0045, A61P0019, C07K0014, C07K0016, C12N0001, C12N0005, C12Q0001	HUMAN CELL SYSTEMS KK	HUMAN CELL SYSTEMS INC		1. The protein which has the capability to consist of protein which consists of an amino acid sequence described in sequence number 1, or an amino acid sequence by which the 1 or some amino acid was delete, substitute or added in this amino acid sequence, and to convey uric acid is used, Method to screen the substance which can control the uric acid transport ability of this protein. 2. The metho…	|1. The protein which has the capability to consist of protein which consists of an amino acid sequence described in sequence number 1, or an amino acid sequence by which the 1 or some amino acid was delete, substitute or added in this amino acid sequence, and to convey uric acid is used, Method to screen the substance which can control the uric acid transport ability of this protein. | 2. The me…	JP	2006	JP	2001	WO2001062923A2
US20070117162A1	2.7	Kidney-specific urate transporter and gene thereof	Protein useful for detecting effect as substrate of test agent with respect to capability of transportation exchange of uric acid, has capability to convey uric acid and its similar substance	PROTEIN USEFUL DETECT EFFECT SUBSTRATE TEST AGENT RESPECT CAPABLE TRANSPORT EXCHANGE URIC ACID CONVEY SIMILAR SUBSTANCE	Kidney-specific urate transporter and gene thereof	Kidney-specific urate transporter and gene thereof	It is intended to identify and provide a novel urate transporter gene participating in the urate transport in the kidney and a urate transporter which is a polypeptide encoded by the above gene. Namely, a protein comprising the amino acid sequence represented by SEQ ID NO: 1 or an amino acid sequence derived therefrom by deletion, substitution or addition of one to several amino acids and being c…	A protein (I) containing a sequence (S1) of 553 amino acids defined in the specification, where one or more of the amino acids are deleted, substituted or added, and having the capability to convey uric acid and its similar substance, is new. INDEPENDENT CLAIMS are included for the following:a gene (II) encoding (I), comprising a sequence (S2) of 2642 nucleotides defined in the specification, a D…	It is intended to identify and provide a novel urate transporter gene participating in the urate transport in the kidney and a urate transporter which is a polypeptide encoded by the above gene. Namely, a protein comprising the amino acid sequence represented by SEQ ID NO: 1 or an amino acid sequence derived therefrom by deletion, substitution or addition of one to several amino acids and being c…	A protein (I) containing a sequence (S1) of 553 amino acids defined in the specification, where one or more of the amino acids are deleted, substituted or added, and having the capability to convey uric acid and its similar substance, is new.	INDEPENDENT CLAIMS are included for the following: a gene (II) encoding (I), comprising a sequence (S2) of 2642 nucleotides defined in the specification, a DNA which hybridizes with the above sequence under stringent conditions and exchange transportation of uric acid and another negative ion, or containing the partial sequence of 14 or more continuous bases in (S2) or its complement;a plasmid (I…			(I) is useful for detecting the effect as a substrate of test agent with respect to the capability of transportation exchange of uric acid, and for screening for the material which has uric acid excretion adjustment effect. (I), (IV), and its function promoting or inhibiting agent are useful for modulating uric acid and its similar substance or the capability of uric acid and another negative ion…			US2006644193A	2006-12-21	2007-05-24	Dead	Dead	Dead	G01N003350 | G01N0033567 | A61K003800 | A61K0039395 | A61K004500 | A61P001906 | C07H002104 | C07K001447 | C07K0014705 | C07K001618 | C07K001628 | C12N000115 | C12N000119 | C12N000121 | C12N000510 | C12N001509 | C12N001512 | C12P002106 | C12Q000168 | G01N003315	C12N001512 (IPC 1-7) | C07K001447 (IPC 1-7) | C12P002102 (IPC 1-7) | C12Q000168 (IPC 1-7) | A61K003800 | A61K0039395 | A61K004500 | A61P001906 | C07H002104 | C07K001447 | C07K0014705 | C07K001618 | C07K001628 | C12N000115 | C12N000119 | C12N000121 | C12N001509 | C12N001512 | C12N000510 | C12P002102 | C12P002106 | C12Q000168 | G01N003315 | G01N003350 | G01N0033566 | G01N0033567	G01, A61, C07, C12	G01N0033, A61K0038, A61K0039, A61K0045, A61P0019, C07H0021, C07K0014, C07K0016, C12N0001, C12N0005, C12N0015, C12P0021, C12Q0001	Human Cell Systems Inc.,Tokyo,JP	KANAI YOSHIKATSU | HUMAN CELL SYSTEMS INC | ENDOU HITOSHI		1-15. (canceled) 16. A method for screening a substances having uricosuric regulating action, which comprises: a) providing a cell expressing a protein consisting of the amino acid sequence represented by SEQ ID NO: 1; b) incubating the substance and uric acid with said cell; and c) determining an uptake of uric acid by the cell; thereby screening a substance having uricosuric regulating action. …	|1-15. (canceled) | 16. A method for screening a substances having uricosuric regulating action, which comprises: a) providing a cell expressing a protein consisting of the amino acid sequence represented by SEQ ID NO: 1; b) incubating the substance and uric acid with said cell; and c) determining an uptake of uric acid by the cell; thereby screening a substance having uricosuric regulating actio…	US	2007	US	2006	US20060035315A1 | US20040034192A1 | WO2001049728A2 | WO2001062923A2
AU2002325545B2	2.8	Kidney-specific urate transporter and gene thereof	Protein useful for detecting effect as substrate of test agent with respect to capability of transportation exchange of uric acid, has capability to convey uric acid and its similar substance	PROTEIN USEFUL DETECT EFFECT SUBSTRATE TEST AGENT RESPECT CAPABLE TRANSPORT EXCHANGE URIC ACID CONVEY SIMILAR SUBSTANCE	Kidney-specific urate transporter and gene thereof	Kidney-specific urate transporter and gene thereof	It is intended to identify and provide a novel urate transporter gene participating in the urate transport in the kidney and a urate transporter which is a polypeptide encoded by the above gene. Namely, a protein comprising the amino acid sequence represented by SEQ ID NO:1 or an amino acid sequence derived therefrom by deletion, substitution or addition of one to several amino acids and being ca…	A protein (I) containing a sequence (S1) of 553 amino acids defined in the specification, where one or more of the amino acids are deleted, substituted or added, and having the capability to convey uric acid and its similar substance, is new. INDEPENDENT CLAIMS are included for the following:a gene (II) encoding (I), comprising a sequence (S2) of 2642 nucleotides defined in the specification, a D…	It is intended to identify and provide a novel urate transporter gene participating in the urate transport in the kidney and a urate transporter which is a polypeptide encoded by the above gene. Namely, a protein comprising the amino aid sequence represented by SEQ ID NO:1 or an amino acid sequence derived therefrom by deletion, substitution or addition of one to several amino acids and being cap…	A protein (I) containing a sequence (S1) of 553 amino acids defined in the specification, where one or more of the amino acids are deleted, substituted or added, and having the capability to convey uric acid and its similar substance, is new.	INDEPENDENT CLAIMS are included for the following: a gene (II) encoding (I), comprising a sequence (S2) of 2642 nucleotides defined in the specification, a DNA which hybridizes with the above sequence under stringent conditions and exchange transportation of uric acid and another negative ion, or containing the partial sequence of 14 or more continuous bases in (S2) or its complement;a plasmid (I…			(I) is useful for detecting the effect as a substrate of test agent with respect to the capability of transportation exchange of uric acid, and for screening for the material which has uric acid excretion adjustment effect. (I), (IV), and its function promoting or inhibiting agent are useful for modulating uric acid and its similar substance or the capability of uric acid and another negative ion…			AU2002325545A	2002-08-22	2007-11-01	Dead	Dead	Dead	G01N003350 | A61K003800 | A61K0039395 | A61K004500 | A61P001906 | C07K001447 | C07K001618 | C12N000115 | C12N000119 | C12N000121 | C12N000510 | C12N001509 | C12N001512 | C12Q000168 | G01N003315	C12N001512 (IPC 1-7) | C07K001447 (IPC 1-7) | C12P002102 (IPC 1-7) | C12Q000168 (IPC 1-7) | A61K003800 | A61K0039395 | A61K004500 | A61P001906 | C07H002104 | C07K001447 | C07K0014705 | C07K001618 | C07K001628 | C12N000115 | C12N000119 | C12N000121 | C12N001509 | C12N001512 | C12N000510 | C12P002102 | C12P002106 | C12Q000168 | G01N003315 | G01N003350 | G01N0033566 | G01N0033567	G01, A61, C07, C12	G01N0033, A61K0038, A61K0039, A61K0045, A61P0019, C07K0014, C07K0016, C12N0001, C12N0005, C12N0015, C12Q0001	Human Cell Systems Inc.,JP	HUMAN CELL SYSTEMS INC		Claims defining the invention are as follows: 1. A method for screening substances having a uricosuric regulating action, which comprises a) providing a cell expressing a protein consisting of the amino acid sequence represented by SEQ ID NO: 2 or an amino acid derived therefrom by deletion, substitution or addition of 1 to 110 amino acids, or an amino acid sequence having at least 75% homology t…	Claims defining the invention are as follows: | 1. A method for screening substances having a uricosuric regulating action, which comprises a) providing a cell expressing a protein consisting of the amino acid sequence represented by SEQ ID NO: 2 or an amino acid derived therefrom by deletion, substitution or addition of 1 to 110 amino acids, or an amino acid sequence having at least 75% homology…	AU	2007	AU	2002	WO2001049728A2 | WO2001062923A2
EP1428880B1	2.9	KIDNEY-SPECIFIC URATE TRANSPORTER AND GENE THEREOF | NIERENSPEZIFISCHER URATTRANSPORTER UND DESSEN GEN | TRANSPORTEUR D'URATE SPECIFIQUE DU REIN ET GENE ASSOCIE	Protein useful for detecting effect as substrate of test agent with respect to capability of transportation exchange of uric acid, has capability to convey uric acid and its similar substance	PROTEIN USEFUL DETECT EFFECT SUBSTRATE TEST AGENT RESPECT CAPABLE TRANSPORT EXCHANGE URIC ACID CONVEY SIMILAR SUBSTANCE	NIERENSPEZIFISCHER URATTRANSPORTER UND DESSEN GEN | TRANSPORTEUR D'URATE SPECIFIQUE DU REIN ET GENE ASSOCIE	KIDNEY-SPECIFIC URATE TRANSPORTER AND GENE THEREOF	It is intended to identify and provide a novel urate transporter gene participating in the urate transport in the kidney and a urate transporter which is a polypeptide encoded by the above gene. Namely, a protein comprising the amino acid sequence represented by SEQ ID NO:1 or an amino acid sequence derived therefrom by deletion, substitution or addition of one to several amino acids and being ca…	A protein (I) containing a sequence (S1) of 553 amino acids defined in the specification, where one or more of the amino acids are deleted, substituted or added, and having the capability to convey uric acid and its similar substance, is new. INDEPENDENT CLAIMS are included for the following:a gene (II) encoding (I), comprising a sequence (S2) of 2642 nucleotides defined in the specification, a D…	It is intended to identify and provide a novel urate transporter gene participating in the urate transport in the kidney and a urate transporter which is a polypeptide encoded by the above gene. Namely, a protein comprising the amino acid sequence represented by SEQ ID NO:1 or an amino acid sequence derived therefrom by deletion, substitution or addition of one to several amino acids and being ca…	A protein (I) containing a sequence (S1) of 553 amino acids defined in the specification, where one or more of the amino acids are deleted, substituted or added, and having the capability to convey uric acid and its similar substance, is new.	INDEPENDENT CLAIMS are included for the following: a gene (II) encoding (I), comprising a sequence (S2) of 2642 nucleotides defined in the specification, a DNA which hybridizes with the above sequence under stringent conditions and exchange transportation of uric acid and another negative ion, or containing the partial sequence of 14 or more continuous bases in (S2) or its complement;a plasmid (I…			(I) is useful for detecting the effect as a substrate of test agent with respect to the capability of transportation exchange of uric acid, and for screening for the material which has uric acid excretion adjustment effect. (I), (IV), and its function promoting or inhibiting agent are useful for modulating uric acid and its similar substance or the capability of uric acid and another negative ion…			EP2002758863A	2002-08-22	2008-03-19	Dead	Dead	Dead	C12N001512 | G01N003350 | A61K003800 | A61K0039395 | A61K004500 | A61P001906 | C07K001447 | C07K001618 | C12N000115 | C12N000119 | C12N000121 | C12N000510 | C12N001509 | C12P002102 | C12Q000168 | G01N003315	C12N001512 (IPC 1-7) | C07K001447 (IPC 1-7) | C12P002102 (IPC 1-7) | C12Q000168 (IPC 1-7) | A61K003800 | A61K0039395 | A61K004500 | A61P001906 | C07H002104 | C07K001447 | C07K0014705 | C07K001618 | C07K001628 | C12N000115 | C12N000119 | C12N000121 | C12N001509 | C12N001512 | C12N000510 | C12P002102 | C12P002106 | C12Q000168 | G01N003315 | G01N003350 | G01N0033566 | G01N0033567	C12, G01, A61, C07	C12N0015, G01N0033, A61K0038, A61K0039, A61K0045, A61P0019, C07K0014, C07K0016, C12N0001, C12N0005, C12P0021, C12Q0001	Human Cell Systems Inc.,Tokyo 103-0012,JP,100142509	HUMAN CELL SYSTEMS INC		1. A method for detecting the action of a subject substances comprising contacting the substance with a protein and determining whether said substance affects transport of uric acid by said protein, wherein said protein comprises * (i) the amino acid sequence represented by SEQ ID NO:2 or * (ii) an amino acid sequence derived therefrom by deletion, substitution or addition of 1 to 110 amino acids…	|1. A method for detecting the action of a subject substances comprising contacting the substance with a protein and determining whether said substance affects transport of uric acid by said protein, wherein said protein comprises * (i) the amino acid sequence represented by SEQ ID NO:2 or * (ii) an amino acid sequence derived therefrom by deletion, substitution or addition of 1 to 110 amino acid…	EP	2008	EP	2002	WO2001049728A2 | WO2001062923A2
DE60225699D1	2.10	NIERENSPEZIFISCHER URATTRANSPORTER UND DESSEN GEN	Protein useful for detecting effect as substrate of test agent with respect to capability of transportation exchange of uric acid, has capability to convey uric acid and its similar substance	PROTEIN USEFUL DETECT EFFECT SUBSTRATE TEST AGENT RESPECT CAPABLE TRANSPORT EXCHANGE URIC ACID CONVEY SIMILAR SUBSTANCE	NIERENSPEZIFISCHER URATTRANSPORTER UND DESSEN GEN		It is intended to identify and provide a novel urate transporter gene participating in the urate transport in the kidney and a urate transporter which is a polypeptide encoded by the above gene. Namely, a protein comprising the amino acid sequence represented by SEQ ID NO:1 or an amino acid sequence derived therefrom by deletion, substitution or addition of one to several amino acids and being ca…	A protein (I) containing a sequence (S1) of 553 amino acids defined in the specification, where one or more of the amino acids are deleted, substituted or added, and having the capability to convey uric acid and its similar substance, is new. INDEPENDENT CLAIMS are included for the following:a gene (II) encoding (I), comprising a sequence (S2) of 2642 nucleotides defined in the specification, a D…	It is intended to identify and provide a novel urate transporter gene participating in the urate transport in the kidney and a urate transporter which is a polypeptide encoded by the above gene. Namely, a protein comprising the amino acid sequence represented by SEQ ID NO:1 or an amino acid sequence derived therefrom by deletion, substitution or addition of one to several amino acids and being ca…	A protein (I) containing a sequence (S1) of 553 amino acids defined in the specification, where one or more of the amino acids are deleted, substituted or added, and having the capability to convey uric acid and its similar substance, is new.	INDEPENDENT CLAIMS are included for the following: a gene (II) encoding (I), comprising a sequence (S2) of 2642 nucleotides defined in the specification, a DNA which hybridizes with the above sequence under stringent conditions and exchange transportation of uric acid and another negative ion, or containing the partial sequence of 14 or more continuous bases in (S2) or its complement;a plasmid (I…			(I) is useful for detecting the effect as a substrate of test agent with respect to the capability of transportation exchange of uric acid, and for screening for the material which has uric acid excretion adjustment effect. (I), (IV), and its function promoting or inhibiting agent are useful for modulating uric acid and its similar substance or the capability of uric acid and another negative ion…			DE60225699T	2002-08-22	2008-04-30	Dead	Dead	Dead	C12N001512 | G01N003350 | A61K003800 | A61K0039395 | A61K004500 | A61P001906 | C07K001447 | C07K001618 | C12N000115 | C12N000119 | C12N000121 | C12N000510 | C12N001509 | C12P002102 | C12Q000168 | G01N003315	C12N001512 (IPC 1-7) | C07K001447 (IPC 1-7) | C12P002102 (IPC 1-7) | C12Q000168 (IPC 1-7) | A61K003800 | A61K0039395 | A61K004500 | A61P001906 | C07H002104 | C07K001447 | C07K0014705 | C07K001618 | C07K001628 | C12N000115 | C12N000119 | C12N000121 | C12N001509 | C12N001512 | C12N000510 | C12P002102 | C12P002106 | C12Q000168 | G01N003315 | G01N003350 | G01N0033566 | G01N0033567	C12, G01, A61, C07	C12N0015, G01N0033, A61K0038, A61K0039, A61K0045, A61P0019, C07K0014, C07K0016, C12N0001, C12N0005, C12P0021, C12Q0001	HUMAN CELL SYSTEMS INC,JP	HUMAN CELL SYSTEMS INC				DE	2008	DE	2002
US7510847B2	2.11	Kidney-specific urate transporter and gene thereof	Protein useful for detecting effect as substrate of test agent with respect to capability of transportation exchange of uric acid, has capability to convey uric acid and its similar substance	PROTEIN USEFUL DETECT EFFECT SUBSTRATE TEST AGENT RESPECT CAPABLE TRANSPORT EXCHANGE URIC ACID CONVEY SIMILAR SUBSTANCE	Kidney-specific urate transporter and gene thereof	Kidney-specific urate transporter and gene thereof	It is intended to identify and provide a novel urate transporter gene participating in the urate transport in the kidney and a urate transporter which is a polypeptide encoded by the above gene. Namely, a protein comprising the amino acid sequence represented by SEQ ID NO:1 or an amino acid sequence derived therefrom by deletion, substitution or addition of one to several amino acids and being ca…	A protein (I) containing a sequence (S1) of 553 amino acids defined in the specification, where one or more of the amino acids are deleted, substituted or added, and having the capability to convey uric acid and its similar substance, is new. INDEPENDENT CLAIMS are included for the following:a gene (II) encoding (I), comprising a sequence (S2) of 2642 nucleotides defined in the specification, a D…	It is intended to identify and provide a novel urate transporter gene participating in the urate transport in the kidney and a urate transporter which is a polypeptide encoded by the above gene. Namely, a protein comprising the amino acid sequence represented by SEQ ID NO:1 or an amino acid sequence derived therefrom by deletion, substitution or addition of one to several amino acids and being ca…	A protein (I) containing a sequence (S1) of 553 amino acids defined in the specification, where one or more of the amino acids are deleted, substituted or added, and having the capability to convey uric acid and its similar substance, is new.	INDEPENDENT CLAIMS are included for the following: a gene (II) encoding (I), comprising a sequence (S2) of 2642 nucleotides defined in the specification, a DNA which hybridizes with the above sequence under stringent conditions and exchange transportation of uric acid and another negative ion, or containing the partial sequence of 14 or more continuous bases in (S2) or its complement;a plasmid (I…			(I) is useful for detecting the effect as a substrate of test agent with respect to the capability of transportation exchange of uric acid, and for screening for the material which has uric acid excretion adjustment effect. (I), (IV), and its function promoting or inhibiting agent are useful for modulating uric acid and its similar substance or the capability of uric acid and another negative ion…			US2006644193A	2006-12-21	2009-03-31	Dead	Dead	Dead	G01N003350 | G01N0033566 | A61K003800 | A61K0039395 | A61K004500 | A61P001906 | C07K001447 | C07K001618 | C12N000115 | C12N000119 | C12N000121 | C12N000510 | C12N001509 | C12N001512 | C12Q000168 | G01N003315 | C07K0014705	C12N001512 (IPC 1-7) | C07K001447 (IPC 1-7) | C12P002102 (IPC 1-7) | C12Q000168 (IPC 1-7) | A61K003800 | A61K0039395 | A61K004500 | A61P001906 | C07H002104 | C07K001447 | C07K0014705 | C07K001618 | C07K001628 | C12N000115 | C12N000119 | C12N000121 | C12N001509 | C12N001512 | C12N000510 | C12P002102 | C12P002106 | C12Q000168 | G01N003315 | G01N003350 | G01N0033566 | G01N0033567	G01, A61, C07, C12	G01N0033, A61K0038, A61K0039, A61K0045, A61P0019, C07K0014, C07K0016, C12N0001, C12N0005, C12N0015, C12Q0001	Human Cell Systems Inc.,Tokyo,JP	KANAI YOSHIKATSU | HUMAN CELL SYSTEMS INC | ENDOU HITOSHI		The invention claimed is: 1. A method for screening a substances having uricosuric regulating action, which comprises: a) providing a transformed cell expressing a recombinant protein consisting of the amino acid sequence of SEQ ID NO: 2; b) incubating the substance and uric acid with said cell; and c) determining an uptake of uric acid by the cell; thereby screening a substance having uricosuric…	The invention claimed is: | 1. A method for screening a substances having uricosuric regulating action, which comprises: a) providing a transformed cell expressing a recombinant protein consisting of the amino acid sequence of SEQ ID NO: 2; b) incubating the substance and uric acid with said cell; and c) determining an uptake of uric acid by the cell; thereby screening a substance having uricosur…	US	2009	US	2006	US20040034192A1 | WO2001062923A2 | US20060035315A1 | WO2001049728A2
DE60225699T2	2.12	NIERENSPEZIFISCHER URATTRANSPORTER UND DESSEN GEN	Protein useful for detecting effect as substrate of test agent with respect to capability of transportation exchange of uric acid, has capability to convey uric acid and its similar substance	PROTEIN USEFUL DETECT EFFECT SUBSTRATE TEST AGENT RESPECT CAPABLE TRANSPORT EXCHANGE URIC ACID CONVEY SIMILAR SUBSTANCE	NIERENSPEZIFISCHER URATTRANSPORTER UND DESSEN GEN		It is intended to identify and provide a novel urate transporter gene participating in the urate transport in the kidney and a urate transporter which is a polypeptide encoded by the above gene. Namely, a protein comprising the amino acid sequence represented by SEQ ID NO:1 or an amino acid sequence derived therefrom by deletion, substitution or addition of one to several amino acids and being ca…	A protein (I) containing a sequence (S1) of 553 amino acids defined in the specification, where one or more of the amino acids are deleted, substituted or added, and having the capability to convey uric acid and its similar substance, is new. INDEPENDENT CLAIMS are included for the following:a gene (II) encoding (I), comprising a sequence (S2) of 2642 nucleotides defined in the specification, a D…	It is intended to identify and provide a novel urate transporter gene participating in the urate transport in the kidney and a urate transporter which is a polypeptide encoded by the above gene. Namely, a protein comprising the amino acid sequence represented by SEQ ID NO:1 or an amino acid sequence derived therefrom by deletion, substitution or addition of one to several amino acids and being ca…	A protein (I) containing a sequence (S1) of 553 amino acids defined in the specification, where one or more of the amino acids are deleted, substituted or added, and having the capability to convey uric acid and its similar substance, is new.	INDEPENDENT CLAIMS are included for the following: a gene (II) encoding (I), comprising a sequence (S2) of 2642 nucleotides defined in the specification, a DNA which hybridizes with the above sequence under stringent conditions and exchange transportation of uric acid and another negative ion, or containing the partial sequence of 14 or more continuous bases in (S2) or its complement;a plasmid (I…			(I) is useful for detecting the effect as a substrate of test agent with respect to the capability of transportation exchange of uric acid, and for screening for the material which has uric acid excretion adjustment effect. (I), (IV), and its function promoting or inhibiting agent are useful for modulating uric acid and its similar substance or the capability of uric acid and another negative ion…			DE60225699A	2002-08-22	2009-04-23	Dead	Dead	Dead	C12N001512 | G01N003350 | A61K003800 | A61K0039395 | A61K004500 | A61P001906 | C07K001447 | C07K001618 | C12N000115 | C12N000119 | C12N000121 | C12N000510 | C12N001509 | C12P002102 | C12Q000168 | G01N003315	C12N001512 (IPC 1-7) | C07K001447 (IPC 1-7) | C12P002102 (IPC 1-7) | C12Q000168 (IPC 1-7) | A61K003800 | A61K0039395 | A61K004500 | A61P001906 | C07H002104 | C07K001447 | C07K0014705 | C07K001618 | C07K001628 | C12N000115 | C12N000119 | C12N000121 | C12N001509 | C12N001512 | C12N000510 | C12P002102 | C12P002106 | C12Q000168 | G01N003315 | G01N003350 | G01N0033566 | G01N0033567	C12, G01, A61, C07	C12N0015, G01N0033, A61K0038, A61K0039, A61K0045, A61P0019, C07K0014, C07K0016, C12N0001, C12N0005, C12P0021, C12Q0001	Human Cell Systems Inc. Tokio/Tokyo JP	HUMAN CELL SYSTEMS INC		1. Methode zum Nachweisen der Wirkung einer Substanz eines Subjekts, umfassend das Kontaktieren der Substanz mit einem Protein und das Bestimmen, ob die Substanz den Transport von Harnsäure durch das Protein beeinflusst, wobei das Protein umfasst (i) die Aminosäuresequenz, dargestellt durch SEQ ID NR. 2 oder (ii) eine Aminosäuresequenz, die davon durch Deletion, Substitution oder Addition von 1 b…		DE	2009	DE	2002
CA2456172C	2.13	KIDNEY-SPECIFIC URATE TRANSPORTER AND USES THEREOF | TRANSPORTEUR D'URATE PROPRE AUX REINS ET UTILISATIONS DE CE TRANSPORTEUR	Protein useful for detecting effect as substrate of test agent with respect to capability of transportation exchange of uric acid, has capability to convey uric acid and its similar substance	PROTEIN USEFUL DETECT EFFECT SUBSTRATE TEST AGENT RESPECT CAPABLE TRANSPORT EXCHANGE URIC ACID CONVEY SIMILAR SUBSTANCE	TRANSPORTEUR D'URATE PROPRE AUX REINS ET UTILISATIONS DE CE TRANSPORTEUR	KIDNEY-SPECIFIC URATE TRANSPORTER AND USES THEREOF	It is intended to identify and provide a novel urate transporter gene participating in the urate transport in the kidney and a urate transporter which is a polypeptide encoded by the above gene. Namely, a protein comprising the amino acid sequence represented by SEQ ID NO:1 or an amino acid sequence derived therefrom by deletion, substitution or addition of one to several amino acids and being ca…	A protein (I) containing a sequence (S1) of 553 amino acids defined in the specification, where one or more of the amino acids are deleted, substituted or added, and having the capability to convey uric acid and its similar substance, is new. INDEPENDENT CLAIMS are included for the following:a gene (II) encoding (I), comprising a sequence (S2) of 2642 nucleotides defined in the specification, a D…	It is intended to identify and provide a novel urate transporter gene participating in the urate transport in the kidney and a urate transporter which is a polypeptide encoded by the above gene. Namely, a protein comprising the amino acid sequence represented by SEQ ID NO:1 or an amino acid sequence derived therefrom by deletion, substitution or addition of one to several amino acids and being ca…	A protein (I) containing a sequence (S1) of 553 amino acids defined in the specification, where one or more of the amino acids are deleted, substituted or added, and having the capability to convey uric acid and its similar substance, is new.	INDEPENDENT CLAIMS are included for the following: a gene (II) encoding (I), comprising a sequence (S2) of 2642 nucleotides defined in the specification, a DNA which hybridizes with the above sequence under stringent conditions and exchange transportation of uric acid and another negative ion, or containing the partial sequence of 14 or more continuous bases in (S2) or its complement;a plasmid (I…			(I) is useful for detecting the effect as a substrate of test agent with respect to the capability of transportation exchange of uric acid, and for screening for the material which has uric acid excretion adjustment effect. (I), (IV), and its function promoting or inhibiting agent are useful for modulating uric acid and its similar substance or the capability of uric acid and another negative ion…			CA2456172A	2002-08-22	2011-04-12	Dead	Dead	Dead	C12N001512 | G01N003350 | A61K003800 | A61K0039395 | A61K004500 | A61P001906 | C07K001447 | C07K001618 | C12N000115 | C12N000119 | C12N000121 | C12N000510 | C12N001509 | C12P002102 | C12Q000168 | G01N003315	C12N001512 (IPC 1-7) | C07K001447 (IPC 1-7) | C12P002102 (IPC 1-7) | C12Q000168 (IPC 1-7) | A61K003800 | A61K0039395 | A61K004500 | A61P001906 | C07H002104 | C07K001447 | C07K0014705 | C07K001618 | C07K001628 | C12N000115 | C12N000119 | C12N000121 | C12N001509 | C12N001512 | C12N000510 | C12P002102 | C12P002106 | C12Q000168 | G01N003315 | G01N003350 | G01N0033566 | G01N0033567	C12, G01, A61, C07	C12N0015, G01N0033, A61K0038, A61K0039, A61K0045, A61P0019, C07K0014, C07K0016, C12N0001, C12N0005, C12P0021, C12Q0001	HUMAN CELL SYSTEMS INC.,TOKYO,JP	HUMAN CELL SYSTEMS INC		CLAIMS 1. A method for detecting if a substance affects uric acid transport by a protein consisting of the amino acid sequence of SEQ ID NO: 2, which comprises: a) providing a cell expressing said protein, b) incubating the substance with said cell, c) determining an uptake of the substance into the cell; and d) comparing the test sample with a control; thereby detecting if the substance affects …	CLAIMS | 1. A method for detecting if a substance affects uric acid transport by a protein consisting of the amino acid sequence of SEQ ID NO: 2, which comprises: a) providing a cell expressing said protein, b) incubating the substance with said cell, c) determining an uptake of the substance into the cell; and d) comparing the test sample with a control; thereby detecting if the substance affect…	CA	2011	CA	2002
CA2456172A1	3	KIDNEY-SPECIFIC URATE TRANSPORTER AND USES THEREOF | TRANSPORTEUR D'URATE PROPRE AUX REINS ET UTILISATIONS DE CE TRANSPORTEUR			TRANSPORTEUR D'URATE PROPRE AUX REINS ET UTILISATIONS DE CE TRANSPORTEUR	KIDNEY-SPECIFIC URATE TRANSPORTER AND USES THEREOF	It is intended to identify and provide a novel urate transporter gene participating in the urate transport in the kidney and a urate transporter which is a polypeptide encoded by the above gene. Namely, a protein comprising the amino aid sequence represented by SEQ ID NO:1 or an amino acid sequence derived therefrom by deletion, substitution or addition of one to several amino acids and being cap…		It is intended to identify and provide a novel urate transporter gene participating in the urate transport in the kidney and a urate transporter which is a polypeptide encoded by the above gene. Namely, a protein comprising the amino aid sequence represented by SEQ ID NO:1 or an amino acid sequence derived therefrom by deletion, substitution or addition of one to several amino acids and being cap…								CA2456172A	2002-08-22	2003-04-03	Dead	没有关联的 DWPI 同族专利	Dead	G01N003350 | A61K003800 | A61K0039395 | A61K004500 | A61P001906 | C07K001447 | C07K001618 | C12N000115 | C12N000119 | C12N000121 | C12N000510 | C12N001509 | C12N001512 | C12Q000168 | G01N003315		G01, A61, C07, C12	G01N0033, A61K0038, A61K0039, A61K0045, A61P0019, C07K0014, C07K0016, C12N0001, C12N0005, C12N0015, C12Q0001	HUMAN CELL SYSTEMS INC.,TOKYO,JP	HUMAN CELL SYSTEMS INC		Claims 1. A protein comprising the amino acid sequence represented by SEQ ID NO:1 or an amino acid sequence derived therefrom by deletion, substitution or addition of one to several amino acids and being capable of transporting uric acid and its analogs. 2. The protein according to claim 1 which is derived from human. 3. The protein according to claim 1 or 2 which is derived from organs, tissues …	Claims | 1. A protein comprising the amino acid sequence represented by SEQ ID NO:1 or an amino acid sequence derived therefrom by deletion, substitution or addition of one to several amino acids and being capable of transporting uric acid and its analogs. | 2. The protein according to claim 1 which is derived from human. | 3. The protein according to claim 1 or 2 which is derived from organs, ti…	CA	2003	CA	2002
RU2221456C1	4	BIOLOGICALLY ACTIVE SUBSTANCE, BIOLOGICALLY ACTIVE SUPPLEMENT TO FOOD, PHARMACEUTICAL PREPARATION, BIOLOGICALLY ACTIVE SUPPLEMENT FOR FEEDING ANIMAL, VETERINARY PREPARATION, FERTILIZER, ACTIVATOR OF MICROBIOLOGICAL PROCESS, ORAL NUTRITION, PERFUME-COSMETIC AGENT, HYGIENIC AGENT, DAIRY FOODSTUFF, CONFECTIONERY, BAKED GOODS, BUTTER-FAT FOODSTUFF, SAUCE, ALCOHOL DRINK, NONALCOHOLIC BEVERAGE, PISCINE…	Biologically active substance, supplement to food, pharmaceutical preparation, feeding animal, veterinary preparation, fertilizer, activator of microbiological process, oral nutrition, perfume-cosmetic agent, hygienic agent, etc.	BIOLOGICAL ACTIVE SUBSTANCE SUPPLEMENT FOOD PHARMACEUTICAL PREPARATION FEED ANIMAL VETERINARY FERTILISER ACTIVATE MICROBIOLOGICAL PROCESS ORAL NUTRIENT PERFUME COSMETIC AGENT HYGIENE	БИОЛОГИЧЕСКИ АКТИВНОЕ ВЕЩЕСТВО, БИОЛОГИЧЕСКИ АКТИВНАЯ ДОБАВКА К ПИЩЕ, ФАРМАЦЕВТИЧЕСКИЙ ПРЕПАРАТ, БИОЛОГИЧЕСКИ АКТИВНАЯ ДОБАВКА ДЛЯ КОРМЛЕНИЯ ЖИВОТНЫХ, ВЕТЕРИНАРНЫЙ ПРЕПАРАТ, УДОБРЕНИЕ, АКТИВАТОР МИКРОБИОЛОГИЧЕСКИХ ПРОЦЕССОВ, ПЕРОРАЛЬНОЕ ПИТАНИЕ, ПАРФЮМЕРНО-КОСМЕТИЧЕСКОЕ СРЕДСТВО, ГИГИЕНИЧЕСКОЕ СРЕДСТВО, МОЛОЧНЫЙ ПРОДУКТ, КОНДИТЕРСКОЕ ИЗДЕЛИЕ, ХЛЕБОБУЛОЧНОЕ ИЗДЕЛИЕ, МАСЛО-ЖИРОВОЙ ПРОДУКТ, СОУС, АЛ…	BIOLOGICALLY ACTIVE SUBSTANCE, BIOLOGICALLY ACTIVE SUPPLEMENT TO FOOD, PHARMACEUTICAL PREPARATION, BIOLOGICALLY ACTIVE SUPPLEMENT FOR FEEDING ANIMAL, VETERINARY PREPARATION, FERTILIZER, ACTIVATOR OF MICROBIOLOGICAL PROCESS, ORAL NUTRITION, PERFUME-COSMETIC AGENT, HYGIENIC AGENT, DAIRY FOODSTUFF, CONFECTIONERY, BAKED GOODS, BUTTER-FAT FOODSTUFF, SAUCE, ALCOHOL DRINK, NONALCOHOLIC BEVERAGE, PISCINE…	FIELD: food, biotechnological and medicinal industries. SUBSTANCE: invention relates to field for preparing biologically active substances. Biologically active substance represents protein hydrolyzate prepared by acid hydrolysis that is carried out up to negative reaction for protein and the following neutralization of peptide-containing raw taken among the following row: animal or fish carcasses…	Invention relates to field for preparing biologically active substances. Biologically active substance represents protein hydrolyzate prepared by acid hydrolysis that is carried out up to negative reaction for protein and the following neutralization of peptide-containing raw taken among the following row: animal or fish carcasses, albumin, animal or fish blood, animal or fish meat. Invention rel…	FIELD: food, biotechnological and medicinal industries. SUBSTANCE: invention relates to field for preparing biologically active substances. Biologically active substance represents protein hydrolyzate prepared by acid hydrolysis that is carried out up to negative reaction for protein and the following neutralization of peptide-containing raw taken among the following row: animal or fish carcasses…	Invention relates to field for preparing biologically active substances. Biologically active substance represents protein hydrolyzate prepared by acid hydrolysis that is carried out up to negative reaction for protein and the following neutralization of peptide-containing raw taken among the following row: animal or fish carcasses, albumin, animal or fish blood, animal or fish meat.	Invention relates to field for preparing biologically active substances. Biologically active substance represents protein hydrolyzate prepared by acid hydrolysis that is carried out up to negative reaction for protein and the following neutralization of peptide-containing raw taken among the following row: animal or fish carcasses, albumin, animal or fish blood, animal or fish meat. Then method i…			Food, biotechnological and medicinal industries.	Valuable properties of substance. 72 cl		RU2003106447A	2003-03-11	2004-01-20	Dead	Dead	Dead	A23L000130 | A21D001306 | A23C002300 | A23G000100 | A23G000154 | A23L000200 | A23L0007109 | A23L0007157 | A23L001340 | A23L001700 | A23L002760	A23L000130 (IPC 1-7) | A21D001306 (IPC 1-7) | A23C002300 (IPC 1-7) | A23G000100 (IPC 1-7) | A23L000116 (IPC 1-7) | A23L000124 (IPC 1-7) | A23L0001314 (IPC 1-7) | A23L0001325 (IPC 1-7) | A23L000200 (IPC 1-7)	A23, A21	A23L0001, A21D0013, A23C0023, A23G0001, A23L0002, A23L0007, A23L0013, A23L0017, A23L0027		ARSENTEKH CO LTD		1. The biologically active substance (BAS), characterized in that it is a protein hydrolyzate obtained by acid hydrolysis and subsequent neutralization of peptide animal materials selected from the group of fish or animal carcasses, albumin, blood of animals or fish, meat or fish animal , proteinosoderzhaschiesya waste during production of animal or fish hydrolyzate filtration to obtain a precipi…	|1. The biologically active substance (BAS), characterized in that it is a protein hydrolyzate obtained by acid hydrolysis and subsequent neutralization of peptide animal materials selected from the group of fish or animal carcasses, albumin, blood of animals or fish, meat or fish animal , proteinosoderzhaschiesya waste during production of animal or fish hydrolyzate filtration to obtain a precip…	RU	2004	RU	2003
JP2005270053A	5	EXAMINING METHOD FOR DISEASE CAUSED BY LOW-LEVEL OF URIC ACID UTILIZING POLYMORPHISM ON THE URAT1 GENE AND USE FOR DEVELOPMENT OF NEW DRUGS | The use for the testing|inspection method of the disease resulting from the low uric acid level using the polymorphism on URAT1 gene, and drug discovery	Detecting disease resulting from low uric acid level, involves determining base sequence at polymorphic region existing at exon 1 or 4 region of URAT1 gene, of subject	DETECT DISEASE RESULT LOW URIC ACID LEVEL DETERMINE BASE SEQUENCE POLYMORPHIC REGION EXIST GENE SUBJECT	The use for the testing|inspection method of the disease resulting from the low uric acid level using the polymorphism on URAT1 gene, and drug discovery	The use for the testing|inspection method of the disease resulting from the low uric acid level using the polymorphism on URAT1 gene, and drug discovery	<P>PROBLEM TO BE SOLVED: To provide a method for examining diseases caused by a low level of uric acid. <P>SOLUTION: The polymorphism on the URAT1 gene is screened to identify seven kinds of miss-sense polymorphic mutation. The correlation between the polymorphism and the uric acid value is analyzed to disclose that individual mutations of R90H, W258Stop and R477H can be one factor of hypouricemi…	Detecting (M1) disease resulting from low uric acid level, involves determining the base sequence at the polymorphic region existing at exon 1 region of URAT1 gene, being at the position 1016 of a fully defined 3206 nucleotide (SEQ ID No. 1) sequence given in the specification, or a polymorphic region existing at exon 4 region of URAT1 gene, being at the position 1521 of SEQ ID No. 1, of a subjec…	PROBLEM TO BE SOLVED: To provide a method for examining diseases caused by a low level of uric acid. SOLUTION: The polymorphism on the URAT1 gene is screened to identify seven kinds of miss-sense polymorphic mutation. The correlation between the polymorphism and the uric acid value is analyzed to disclose that individual mutations of R90H, W258Stop and R477H can be one factor of hypouricemia. Whe…	Detecting (M1) disease resulting from low uric acid level, involves determining the base sequence at the polymorphic region existing at exon 1 region of URAT1 gene, being at the position 1016 of a fully defined 3206 nucleotide (SEQ ID No. 1) sequence given in the specification, or a polymorphic region existing at exon 4 region of URAT1 gene, being at the position 1521 of SEQ ID No. 1, of a subjec…	Detecting (M1) disease resulting from low uric acid level, involves: determining the base sequence at the polymorphic region chosen from a polymorphic region existing at exon 1 region of URAT1 gene, being at the position 1016 of a fully defined 3206 nucleotide (SEQ ID No. 1) sequence given in the specification; a polymorphic region existing at exon 4 region of URAT1 gene, being at the position 15…			(M1) is useful for detecting disease resulting from low uric acid level, where the disease includes hypouricemia or acute renal failure disease. (II) is useful for detecting disease resulting from low uric acid level such as hypouricemia (claimed). (M1) is useful for performing drug discovery technologies with respect to the disease resulting from low uric acid level.	(M1) enables to detecting disease resulting from low uric acid level (claimed).	BIOTECHNOLOGY - Preferred Method: (M1) involves determining disease resulting from low uric acid level or high uric acid level, thus determining disease sensitivity or disease resistance, where the base at position 1016, 1521 and 2177 of SEQ ID No. 1 is A.	JP200491542A	2004-03-26	2005-10-06	Dead	Dead	Dead	C12N001509 | C12Q000168	C12N001509 (IPC 1-7) | C12Q000168 (IPC 1-7) | C12N001509 | C12Q000168	C12	C12N0015, C12Q0001	PHARMACEUTICALS & MEDICAL DEVICES AGENCY | NATIONAL CARDIOVASCULAR CENTER	DOKURITSU GYOSEI HOJIN SEIHIN HYOKA GIJU | NATIONAL CEREBRAL & CARDIOVASCULAR CENTER		1. About a subject, the base seed|species of the polymorphism region in any one of the following (a) - (c) is determined, The testing|inspection method of the disease resulting from a low uric acid level characterized by the above-mentioned. (a) It is polymorphism region which exists to exon 1 area|region of URAT1 gene, Comprising: The polymorphism region of 1016-position of the base sequence of …	|1. About a subject, the base seed|species of the polymorphism region in any one of the following (a) - (c) is determined, The testing|inspection method of the disease resulting from a low uric acid level characterized by the above-mentioned. (a) It is polymorphism region which exists to exon 1 area|region of URAT1 gene, Comprising: The polymorphism region of 1016-position of the base sequence of…	JP	2005	JP	2004
CN1564205A	6	a region identification and pricing function of vehicle taximeter | 具有区域识别与计价功能的车辆计价器	Vehicle valuator having region identification and valuation functions	VEHICLE REGION IDENTIFY VALUE FUNCTION	具有区域识别与计价功能的车辆计价器	a region identification and pricing function of vehicle taximeter	The invention claims a vehicle taximeter has area identification and pricing function, comprising a GPS receiver and a single chip control system, a GPS receiver receiving and processing GPS data, calculating the position of the vehicle in real time, and transmits the vehicle position data to the single chip control system. the single chip control system comprises a single chip and connected with…	Price-marking meter includes GPS receiver and single chip control system. GPS receiver receives and processes GPS data, calculates position of a vehicle, and transfers the said data to single chip control system. The single chip control system includes single chip, connected UARTl, UART2 communication ports, data storage, price-marking meter and relevant interface as well as software needed. The …	The invention claims a vehicle taximeter has area identification and pricing function, comprising a GPS receiver and a single chip control system, a GPS receiver receiving and processing GPS data, calculating the position of the vehicle in real time, and transmits the vehicle position data to the single chip control system. the single chip control system comprises a single chip and connected with…	Price-marking meter includes GPS receiver and single chip control system. GPS receiver receives and processes GPS data, calculates position of a vehicle, and transfers the said data to single chip control system. The single chip control system includes single chip, connected UARTl, UART2 communication ports, data storage, price-marking meter and relevant interface as well as software needed. The …							CN200410019015A	2004-04-16	2005-01-12	Dead	Dead	Dead	G07B001300	G07B001300	G07	G07B0013	Tianjin Automobile Test Center,Tianjin,300162,CN | CHEN Hong | 天津汽车检测中心,天津市,300162,CN | 陈弘	TIANJIN AUTOMOBILE TEST CENT | TIANJING AUTOMOBILE DETECTION CENT		1. A vehicle meter has area identification and pricing function, comprising a GPS receiver and a single chip control system, a GPS receiver receiving and processing GPS data, calculating the position of the vehicle in real time. and transmitting the vehicle position data to the single chip machine control system, the single chip control system comprises a single chip and connected with the UART1 …	|1. A vehicle meter has area identification and pricing function, comprising a GPS receiver and a single chip control system, a GPS receiver receiving and processing GPS data, calculating the position of the vehicle in real time. and transmitting the vehicle position data to the single chip machine control system, the single chip control system comprises a single chip and connected with the UART1…	CN	2005	CN	2004	CN2562266Y20 | CN1363486A20 | CN2562266Y | CN1363486A
CN100342404C	6.1	a region identification and pricing function of vehicle taximeter | 具有区域识别与计价功能的车辆计价器	Vehicle valuator having region identification and valuation functions	VEHICLE REGION IDENTIFY VALUE FUNCTION	具有区域识别与计价功能的车辆计价器	a region identification and pricing function of vehicle taximeter	The invention claims a vehicle taximeter has area identification and pricing function, comprising a GPS receiver and a single chip control system, a GPS receiver receiving and processing GPS data, calculating the position of the vehicle in real time, and transmits the vehicle position data to the single chip control system. the single chip control system comprises a single chip and connected with…	Price-marking meter includes GPS receiver and single chip control system. GPS receiver receives and processes GPS data, calculates position of a vehicle, and transfers the said data to single chip control system. The single chip control system includes single chip, connected UARTl, UART2 communication ports, data storage, price-marking meter and relevant interface as well as software needed. The …	The invention claims a vehicle taximeter has area identification and pricing function, comprising a GPS receiver and a single chip control system, a GPS receiver receiving and processing GPS data, calculating the position of the vehicle in real time, and transmits the vehicle position data to the single chip control system. the single chip control system comprises a single chip and connected with…	Price-marking meter includes GPS receiver and single chip control system. GPS receiver receives and processes GPS data, calculates position of a vehicle, and transfers the said data to single chip control system. The single chip control system includes single chip, connected UARTl, UART2 communication ports, data storage, price-marking meter and relevant interface as well as software needed. The …							CN200410019015A	2004-04-16	2007-10-10	Dead	Dead	Dead	G07B001300	G07B001300	G07	G07B0013	Tianjin Automobile Test Center,Tianjin,300162,CN | CHEN Hong | 天津汽车检测中心,天津市,300162,CN | 陈弘	TIANJIN AUTOMOBILE TEST CENT | TIANJING AUTOMOBILE DETECTION CENT		1. A vehicle meter has area identification and pricing function, comprising a GPS receiver and a single chip control system, a GPS receiver receiving and processing GPS data, calculating the position of the vehicle in real time. and transmitting the vehicle position data to the single chip machine control system, the single chip control system comprises a single chip and connected with the UART1 …	|1. A vehicle meter has area identification and pricing function, comprising a GPS receiver and a single chip control system, a GPS receiver receiving and processing GPS data, calculating the position of the vehicle in real time. and transmitting the vehicle position data to the single chip machine control system, the single chip control system comprises a single chip and connected with the UART1…	CN	2007	CN	2004	CN2562266Y20 | CN1363486A20 | CN2562266Y | CN1363486A
CN1563896A	7	a region identification and pricing function of vehicle positioning device | 具有区域识别与计价功能的车载定位装置	Vehicle positioner having functions of region recognition and fare registering	VEHICLE POSITION FUNCTION REGION RECOGNISE FARE REGISTER	具有区域识别与计价功能的车载定位装置	a region identification and pricing function of vehicle positioning device	The invention claims a vehicle-mounted positioning device has area identification and pricing function, comprising a GPS receiver and a single chip control system, a GPS receiver receiving and processing GPS data, calculating the position of the vehicle in real time, and transmits the vehicle position data to the single chip control system. the single chip control system comprises a single chip a…	Positioning device includes GPS receiver and single chip control system. GPS receiver receives and processes GPS data, calculates out places vehicles located, and transfers data to single chip control system. Single chip control system includes main program, sub program for area recognition, UART1 interrupt service subroutine, subroutines for accessing EEPROM and RTC. The invention is applicable …	The invention claims a vehicle-mounted positioning device has area identification and pricing function, comprising a GPS receiver and a single chip control system, a GPS receiver receiving and processing GPS data, calculating the position of the vehicle in real time, and transmits the vehicle position data to the single chip control system. the single chip control system comprises a single chip a…	Positioning device includes GPS receiver and single chip control system. GPS receiver receives and processes GPS data, calculates out places vehicles located, and transfers data to single chip control system. Single chip control system includes main program, sub program for area recognition, UART1 interrupt service subroutine, subroutines for accessing EEPROM and RTC. The invention is applicable …							CN200410019014A	2004-04-16	2005-01-12	Dead	Dead	Dead	G01C002126 | G08G00010969	G01C002126 | G08G00010969	G01, G08	G01C0021, G08G0001	Tianjin Automobile Test Center,Tianjin,300162,CN | CHEN Hong | 天津汽车检测中心,天津市,300162,CN | 陈弘	TIANJIN AUTO INDUSTRY PLANNING DESIGN AND RESEARCH		1. A vehicle locating device has area identification and pricing function, comprising a GPS receiver and a single chip control system, a GPS receiver receiving and processing GPS data, calculating the position of the vehicle in real time. and transmitting the vehicle position data to the single chip machine control system, the single chip control system comprises a single chip and connected with …	|1. A vehicle locating device has area identification and pricing function, comprising a GPS receiver and a single chip control system, a GPS receiver receiving and processing GPS data, calculating the position of the vehicle in real time. and transmitting the vehicle position data to the single chip machine control system, the single chip control system comprises a single chip and connected with…	CN	2005	CN	2004	CN1451945A | JP9325036A | JP5025036A | CN2648512Y
CN100465583C	7.1	a region identification and pricing function of vehicle positioning device | 具有区域识别与计价功能的车载定位装置	Vehicle positioner having functions of region recognition and fare registering	VEHICLE POSITION FUNCTION REGION RECOGNISE FARE REGISTER	具有区域识别与计价功能的车载定位装置	a region identification and pricing function of vehicle positioning device	The invention claims a vehicle-mounted positioning device has area identification and pricing function, comprising a GPS receiver and a single chip control system, a GPS receiver receiving and processing GPS data, calculating the position of the vehicle in real time, and transmits the vehicle position data to the single chip control system. the single chip control system comprises a single chip a…	Positioning device includes GPS receiver and single chip control system. GPS receiver receives and processes GPS data, calculates out places vehicles located, and transfers data to single chip control system. Single chip control system includes main program, sub program for area recognition, UART1 interrupt service subroutine, subroutines for accessing EEPROM and RTC. The invention is applicable …	The invention claims a vehicle-mounted positioning device has area identification and pricing function, comprising a GPS receiver and a single chip control system, a GPS receiver receiving and processing GPS data, calculating the position of the vehicle in real time, and transmits the vehicle position data to the single chip control system. the single chip control system comprises a single chip a…	Positioning device includes GPS receiver and single chip control system. GPS receiver receives and processes GPS data, calculates out places vehicles located, and transfers data to single chip control system. Single chip control system includes main program, sub program for area recognition, UART1 interrupt service subroutine, subroutines for accessing EEPROM and RTC. The invention is applicable …							CN200410019014A	2004-04-16	2009-03-04	Dead	Dead	Dead	G01C002126 | G08G00010969	G01C002126 | G08G00010969	G01, G08	G01C0021, G08G0001	Tianjin Automobile Test Center,Tianjin,300162,CN | CHEN Hong | 天津汽车检测中心,天津市,300162,CN | 陈 弘	TIANJIN AUTO INDUSTRY PLANNING DESIGN AND RESEARCH		1. A vehicle-mounted positioning device has area identification and pricing function, comprising a GPS receiver and a single chip control system. a GPS receiver for receiving and processing GPS data, calculating the position of the vehicle in real time, and transmits the vehicle position data to the single chip machine control system, the character is: the single chip control system comprises a s…	|1. A vehicle-mounted positioning device has area identification and pricing function, comprising a GPS receiver and a single chip control system. a GPS receiver for receiving and processing GPS data, calculating the position of the vehicle in real time, and transmits the vehicle position data to the single chip machine control system, the character is: the single chip control system comprises a …	CN	2009	CN	2004	CN1451945A | JP5025036A | JP9325036A | CN2648512Y
WO2005029084A1	8	DIAGNOSTICS AND THERAPEUTICS FOR DISEASES ASSOCIATED WITH ORGANIC CATION TRANSPORTER SLC22A12 (SLC22A12) | AGENTS DIAGNOSTIQUES ET THERAPEUTIQUES POUR DES MALADIES LIEES AU TRANSPORTEUR SLC22A12 (SLC22A12) DE CATIONS ORGANIQUES	Screening for therapeutic agents useful in treatment of cardiovascular diseases, reproduction diseases, and cancer in mammal, by contacting test compound with SLC22A12 polypeptide, detecting binding of compound to SLC22A12 polypeptide	SCREEN THERAPEUTIC AGENT USEFUL TREAT CARDIOVASCULAR DISEASE REPRODUCE CANCER MAMMAL CONTACT TEST COMPOUND POLYPEPTIDE DETECT BIND	AGENTS DIAGNOSTIQUES ET THERAPEUTIQUES POUR DES MALADIES LIEES AU TRANSPORTEUR SLC22A12 (SLC22A12) DE CATIONS ORGANIQUES	DIAGNOSTICS AND THERAPEUTICS FOR DISEASES ASSOCIATED WITH ORGANIC CATION TRANSPORTER SLC22A12 (SLC22A12)	The invention provides a human SLC22A12 which is associated with the cardiovascular diseases, reproduction diseases, urological diseases and cancer. The invention also provides assays for the identification of compounds useful in the treatment or prevention of cardiovascular diseases, reproduction diseases, urological diseases and cancer. The invention also features compounds which bind to and/or…	Screening (M1) for therapeutic agents useful in the treatment of a disease comprising cardiovascular diseases, reproduction diseases, urological diseases, and cancer in a mammal comprising contacting a test compound with SLC22A12 polypeptide, and detecting binding of the test compound to the SLC22A12 polypeptide, is new. Screening (M1) for therapeutic agents useful in the treatment of a disease c…	The invention provides a human SLC22A12 which is associated with the cardiovascular diseases, reproduction diseases, urological diseases and cancer. The invention also provides assays for the identification of compounds useful in the treatment or prevention of cardiovascular diseases, reproduction diseases, urological diseases and cancer. The invention also features compounds which bind to and/or…	Screening (M1) for therapeutic agents useful in the treatment of a disease comprising cardiovascular diseases, reproduction diseases, urological diseases, and cancer in a mammal comprising contacting a test compound with SLC22A12 polypeptide, and detecting binding of the test compound to the SLC22A12 polypeptide, is new.	Screening (M1) for therapeutic agents useful in the treatment of a disease comprising cardiovascular diseases, reproduction diseases, urological diseases, and cancer in a mammal, involves: contacting a test compound with SLC22A12 polypeptide, and detecting binding of the test compound to the SLC22A12 polypeptide;determining the activity of SLC22A12 polypeptide at a certain concentration of a test…	Cardiovascular-Gen.; Cardiant; Antiarrhythmic; Antiarteriosclerotic; Cytostatic; Nephrotropic; Uropathic; Vasotropic; Gynecological; Analgesic. No biological data given.	Regulates SLC22A12 activity (claimed).	(M1) is useful for screening therapeutic agents useful in the treatment of a disease comprising cardiovascular diseases, reproduction diseases, urological diseases, and cancer in a mammal. C1 is useful for the treatment of a disease as mentioned above. R1 is useful for preparing a pharmaceutical composition for the treatment of a disease as mentioned above, in a mammal, and for regulating the SLC…		BIOTECHNOLOGY - Preferred Method: In (a)-(c) of (M1), the step of contacting is in or at the surface of a cell. The cell is in vitro. The step of contacting is in a cell-free system. The polypeptide or compound is coupled to a detectable label. The polypeptide or the compound is attached to a solid support. The test compound displaces a ligand, which is first bound to the polypeptide. In (d) of (…	WO2004EP10111A	2004-09-10	2005-03-31	Dead	Dead	Dead	C07K0014705 | G01N003368	G01N003368 (IPC 1-7) | C07K0014705 (IPC 1-7) | C07K0014705 | G01N003368	C07, G01	C07K0014, G01N0033	BAYER HEALTHCARE AG,DE	BAYER AG		Claims 1. A method of screening for therapeutic agents useful in the treatment of a disease comprised in a group of diseases consisting of cardiovascular diseases, reproduction diseases, urological diseases and cancer in a mammal comprising the steps of i) contacting a test compound with a SLC22A12 polypeptide, ii) detect binding of said test compound to said SLC22A12 polypeptide. 2. A method of …	Claims | 1. A method of screening for therapeutic agents useful in the treatment of a disease comprised in a group of diseases consisting of cardiovascular diseases, reproduction diseases, urological diseases and cancer in a mammal comprising the steps of i) contacting a test compound with a SLC22A12 polypeptide, ii) detect binding of said test compound to said SLC22A12 polypeptide. | 2. A method…	WO	2005	EP	2004	WO2001062923A2 | WO2001077329A2 | WO2003089583A2 | WO2001049728A2
WO2005046724A1	9	REMEDY/PREVENTIVE FOR VASCULAR DISORDERS AND HYPERTENSION AND METHOD OF SCREENING THE SAME | REMEDE CURATIF OU PREVENTIF DES TROUBLES VASCULAIRES ET DE L' HYPERTENSION ET SON PROCEDE DE CRIBLAGE	Pharmaceutical composition for treating or preventing angiopathy, hypertension, comprises agent that inhibits uric acid uptake by uric acid transporter, and carrier	PHARMACEUTICAL COMPOSITION TREAT PREVENT HYPERTENSIVE COMPRISE AGENT INHIBIT URIC ACID UPTAKE TRANSPORT CARRY	REMEDE CURATIF OU PREVENTIF DES TROUBLES VASCULAIRES ET DE L' HYPERTENSION ET SON PROCEDE DE CRIBLAGE	REMEDY/PREVENTIVE FOR VASCULAR DISORDERS AND HYPERTENSION AND METHOD OF SCREENING THE SAME	It is intended to clarify a transportation system participating in the uric acid uptake in vascular smooth muscle cells (VSMCs) and provide a novel remedy, a preventive or a treating agent for vascular disorders, hypertension and renal disorders with the use of a drug participating in this transportation system. It is also intended to provide a novel screening system for a remedy, a preventive or…	Pharmaceutical composition (I) for treating or preventing angiopathy, hypertension, comprises an agent that inhibits uric acid uptake by uric acid transporter (URAT1), and a carrier. An INDEPENDENT CLAIM is also included for screening (M1) a test compound for treating or preventing angiopathy, hypertension, and renal disease, by:measuring uptake quantity of uric acid using the cell lineage expres…	It is intended to clarify a transportation system participating in the uric acid uptake in vascular smooth muscle cells (VSMCs) and provide a novel remedy, a preventive or a treating agent for vascular disorders, hypertension and renal disorders with the use of a drug participating in this transportation system. It is also intended to provide a novel screening system for a remedy, a preventive or…	Pharmaceutical composition (I) for treating or preventing angiopathy, hypertension, comprises an agent that inhibits uric acid uptake by uric acid transporter (URAT1), and a carrier.	An INDEPENDENT CLAIM is also included for screening (M1) a test compound for treating or preventing angiopathy, hypertension, and renal disease, by: measuring uptake quantity of uric acid using the cell lineage expressing URAT1, in presence or absence of test compound;measuring reproduction potency of the cell using cell lineage expressing URAT1, in presence or absence of test compound; ormeasuri…	Hypotensive; Nephrotropic; Vasotropic. No supporting data is given.	Inhibits uric acid uptake by URAT1; Inhibitor of URAT1; Blocker of URAT1 (all claimed).	(I) is useful for treating or preventing angiopathy, hypertension and renal disease (claimed).	(I) effectively treats angiopathy, hypertension and renal disease.	BIOTECHNOLOGY - Preferred Composition: In (I), angiopathy, hypertension, and renal disease are induced by hyperuricemia. The agent that inhibits uptake of uric acid by URAT1 is inhibitor or blocker of URAT1. (I) is a blood-vessel protective agent. Preferred Method: In (M1), the cell lineage expressing URAT1 is the stable expression cell lineage of gene of URAT1. The reproduction potency of cell m…	WO2004JP16761A	2004-11-11	2005-05-26	Dead	Dead	Dead	A61K003100 | G01N003350	A61K004500 | A61P001300 | A61P001900 | A61P004300 | A61P000900 | G01N003315 | G01N003350 | A61K003100 | A61K003118 | A61K0031343 | A61P001312 | A61P001906 | A61P000912 | A61P000914 | C12Q000102 | C12Q000162 | C12Q000168 | C07K001447	A61, G01	A61K0031, G01N0033	HUMAN CELL SYSTEMS INC.,JP	HUMAN CELL SYSTEMS INC		1. The medicine which has the effect|action which inhibits the uptake|capture effect|action of uric acid of URAT1, and the pharmaceutical composition for the treatment, prevention, or treatment of an angiopathy, a hypertension, or a renal disease which consists of a pharmaceutically acceptable support|carrier. 2. Angiopathy, hypertension, and renal disease are disease induced|guided|derived by hy…	|1. The medicine which has the effect|action which inhibits the uptake|capture effect|action of uric acid of URAT1, and the pharmaceutical composition for the treatment, prevention, or treatment of an angiopathy, a hypertension, or a renal disease which consists of a pharmaceutically acceptable support|carrier. | 2. Angiopathy, hypertension, and renal disease are disease induced|guided|derived by…	WO	2005	JP	2004	WO2002000210A2 | JP2003093067A
EP1698348A1	9.1	REMEDY/PREVENTIVE FOR VASCULAR DISORDERS AND HYPERTENSION AND METHOD OF SCREENING THE SAME | MITTEL ZUR BEHANDLUNG/PRÄVENTION VON GEFÄSSERKRANKUNGEN UND HYPERTONIE UND UNTERSUCHUNGSVERFAHREN | REMEDE CURATIF OU PREVENTIF DES TROUBLES VASCULAIRES ET DE L'HYPERTENSION ET SON PROCEDE DE CRIBLAGE	Pharmaceutical composition for treating or preventing angiopathy, hypertension, comprises agent that inhibits uric acid uptake by uric acid transporter, and carrier	PHARMACEUTICAL COMPOSITION TREAT PREVENT HYPERTENSIVE COMPRISE AGENT INHIBIT URIC ACID UPTAKE TRANSPORT CARRY	MITTEL ZUR BEHANDLUNG/PRÄVENTION VON GEFÄSSERKRANKUNGEN UND HYPERTONIE UND UNTERSUCHUNGSVERFAHREN | REMEDE CURATIF OU PREVENTIF DES TROUBLES VASCULAIRES ET DE L'HYPERTENSION ET SON PROCEDE DE CRIBLAGE	REMEDY/PREVENTIVE FOR VASCULAR DISORDERS AND HYPERTENSION AND METHOD OF SCREENING THE SAME	It is intended to clarify a transportation system participating in the uric acid uptake in vascular smooth muscle cells (VSMCs) and provide a novel remedy, a preventive or a treating agent for vascular disorders, hypertension and renal disorders with the use of a drug participating in this transportation system. It is also intended to provide a novel screening system for a remedy, a preventive or…	Pharmaceutical composition (I) for treating or preventing angiopathy, hypertension, comprises an agent that inhibits uric acid uptake by uric acid transporter (URAT1), and a carrier. An INDEPENDENT CLAIM is also included for screening (M1) a test compound for treating or preventing angiopathy, hypertension, and renal disease, by:measuring uptake quantity of uric acid using the cell lineage expres…	It is intended to clarify a transportation system participating in the uric acid uptake in vascular smooth muscle cells (VSMCs) and provide a novel remedy, a preventive or a treating agent for vascular disorders, hypertension and renal disorders with the use of a drug participating in this transportation system. It is also intended to provide a novel screening system for a remedy, a preventive or…	Pharmaceutical composition (I) for treating or preventing angiopathy, hypertension, comprises an agent that inhibits uric acid uptake by uric acid transporter (URAT1), and a carrier.	An INDEPENDENT CLAIM is also included for screening (M1) a test compound for treating or preventing angiopathy, hypertension, and renal disease, by: measuring uptake quantity of uric acid using the cell lineage expressing URAT1, in presence or absence of test compound;measuring reproduction potency of the cell using cell lineage expressing URAT1, in presence or absence of test compound; ormeasuri…	Hypotensive; Nephrotropic; Vasotropic. No supporting data is given.	Inhibits uric acid uptake by URAT1; Inhibitor of URAT1; Blocker of URAT1 (all claimed).	(I) is useful for treating or preventing angiopathy, hypertension and renal disease (claimed).	(I) effectively treats angiopathy, hypertension and renal disease.	BIOTECHNOLOGY - Preferred Composition: In (I), angiopathy, hypertension, and renal disease are induced by hyperuricemia. The agent that inhibits uptake of uric acid by URAT1 is inhibitor or blocker of URAT1. (I) is a blood-vessel protective agent. Preferred Method: In (M1), the cell lineage expressing URAT1 is the stable expression cell lineage of gene of URAT1. The reproduction potency of cell m…	EP2004799622A	2004-11-11	2006-09-06	Dead	Dead	Dead	A61K004500 | A61K003100 | A61P000912 | A61P000914 | A61P001312 | G01N003315 | G01N003350	A61K004500 | A61P001300 | A61P001900 | A61P004300 | A61P000900 | G01N003315 | G01N003350 | A61K003100 | A61K003118 | A61K0031343 | A61P001312 | A61P001906 | A61P000912 | A61P000914 | C12Q000102 | C12Q000162 | C12Q000168 | C07K001447	A61, G01	A61K0045, A61K0031, A61P0009, A61P0013, G01N0033	Human Cell Systems Inc.,Tokyo 103-0012,JP,100142509	HUMAN CELL SYSTEMS INC		1. A medicinal composition for healing, preventing or treating vascular disorders, hypertension, and renal disorders, comprising: * a drug having the effect of inhibiting uric acid uptake via URAT1; and * a pharmaceutically acceptable carrier. 2. The medicinal composition according to claim 1, wherein the vascular disorders, hypertension, and renal disorders are induced by hyperuricemia. 3. The m…	|1. A medicinal composition for healing, preventing or treating vascular disorders, hypertension, and renal disorders, comprising: * a drug having the effect of inhibiting uric acid uptake via URAT1; and * a pharmaceutically acceptable carrier. | 2. The medicinal composition according to claim 1, wherein the vascular disorders, hypertension, and renal disorders are induced by hyperuricemia. | 3. …	EP	2006	EP	2004	CA2456172A1 | GB1493237A
JP2005515447X	9.2		Pharmaceutical composition for treating or preventing angiopathy, hypertension, comprises agent that inhibits uric acid uptake by uric acid transporter, and carrier	PHARMACEUTICAL COMPOSITION TREAT PREVENT HYPERTENSIVE COMPRISE AGENT INHIBIT URIC ACID UPTAKE TRANSPORT CARRY				Pharmaceutical composition (I) for treating or preventing angiopathy, hypertension, comprises an agent that inhibits uric acid uptake by uric acid transporter (URAT1), and a carrier. An INDEPENDENT CLAIM is also included for screening (M1) a test compound for treating or preventing angiopathy, hypertension, and renal disease, by:measuring uptake quantity of uric acid using the cell lineage expres…		Pharmaceutical composition (I) for treating or preventing angiopathy, hypertension, comprises an agent that inhibits uric acid uptake by uric acid transporter (URAT1), and a carrier.	An INDEPENDENT CLAIM is also included for screening (M1) a test compound for treating or preventing angiopathy, hypertension, and renal disease, by: measuring uptake quantity of uric acid using the cell lineage expressing URAT1, in presence or absence of test compound;measuring reproduction potency of the cell using cell lineage expressing URAT1, in presence or absence of test compound; ormeasuri…	Hypotensive; Nephrotropic; Vasotropic. No supporting data is given.	Inhibits uric acid uptake by URAT1; Inhibitor of URAT1; Blocker of URAT1 (all claimed).	(I) is useful for treating or preventing angiopathy, hypertension and renal disease (claimed).	(I) effectively treats angiopathy, hypertension and renal disease.	BIOTECHNOLOGY - Preferred Composition: In (I), angiopathy, hypertension, and renal disease are induced by hyperuricemia. The agent that inhibits uptake of uric acid by URAT1 is inhibitor or blocker of URAT1. (I) is a blood-vessel protective agent. Preferred Method: In (M1), the cell lineage expressing URAT1 is the stable expression cell lineage of gene of URAT1. The reproduction potency of cell m…	JP2005515447A	2004-11-11	2007-11-29	Dead	Dead	没有关联的 INPADOC 同族专利		A61K004500 | A61P001300 | A61P001900 | A61P004300 | A61P000900 | G01N003315 | G01N003350 | A61K003100 | A61K003118 | A61K0031343 | A61P001312 | A61P001906 | A61P000912 | A61P000914 | C12Q000102 | C12Q000162 | C12Q000168 | C07K001447				HUMAN CELL SYSTEMS INC				JP	2007	JP	2004	JP2003093067A | WO2002000210A2
EP1698348A4	9.3	REMEDY/PREVENTIVE FOR VASCULAR DISORDERS AND HYPERTENSION AND METHOD OF SCREENING THE SAME | MITTEL ZUR BEHANDLUNG/PRÄVENTION VON GEFÄSSERKRANKUNGEN UND HYPERTONIE UND UNTERSUCHUNGSVERFAHREN | REMEDE CURATIF OU PREVENTIF DES TROUBLES VASCULAIRES ET DE L'HYPERTENSION ET SON PROCEDE DE CRIBLAGE	Pharmaceutical composition for treating or preventing angiopathy, hypertension, comprises agent that inhibits uric acid uptake by uric acid transporter, and carrier	PHARMACEUTICAL COMPOSITION TREAT PREVENT HYPERTENSIVE COMPRISE AGENT INHIBIT URIC ACID UPTAKE TRANSPORT CARRY	MITTEL ZUR BEHANDLUNG/PRÄVENTION VON GEFÄSSERKRANKUNGEN UND HYPERTONIE UND UNTERSUCHUNGSVERFAHREN | REMEDE CURATIF OU PREVENTIF DES TROUBLES VASCULAIRES ET DE L'HYPERTENSION ET SON PROCEDE DE CRIBLAGE	REMEDY/PREVENTIVE FOR VASCULAR DISORDERS AND HYPERTENSION AND METHOD OF SCREENING THE SAME		Pharmaceutical composition (I) for treating or preventing angiopathy, hypertension, comprises an agent that inhibits uric acid uptake by uric acid transporter (URAT1), and a carrier. An INDEPENDENT CLAIM is also included for screening (M1) a test compound for treating or preventing angiopathy, hypertension, and renal disease, by:measuring uptake quantity of uric acid using the cell lineage expres…		Pharmaceutical composition (I) for treating or preventing angiopathy, hypertension, comprises an agent that inhibits uric acid uptake by uric acid transporter (URAT1), and a carrier.	An INDEPENDENT CLAIM is also included for screening (M1) a test compound for treating or preventing angiopathy, hypertension, and renal disease, by: measuring uptake quantity of uric acid using the cell lineage expressing URAT1, in presence or absence of test compound;measuring reproduction potency of the cell using cell lineage expressing URAT1, in presence or absence of test compound; ormeasuri…	Hypotensive; Nephrotropic; Vasotropic. No supporting data is given.	Inhibits uric acid uptake by URAT1; Inhibitor of URAT1; Blocker of URAT1 (all claimed).	(I) is useful for treating or preventing angiopathy, hypertension and renal disease (claimed).	(I) effectively treats angiopathy, hypertension and renal disease.	BIOTECHNOLOGY - Preferred Composition: In (I), angiopathy, hypertension, and renal disease are induced by hyperuricemia. The agent that inhibits uptake of uric acid by URAT1 is inhibitor or blocker of URAT1. (I) is a blood-vessel protective agent. Preferred Method: In (M1), the cell lineage expressing URAT1 is the stable expression cell lineage of gene of URAT1. The reproduction potency of cell m…	EP2004799622A	2004-11-11	2008-02-27	Dead	Dead	Dead	A61K004500 | A61K003100 | A61P000912 | A61P000914 | A61P001312 | G01N003315 | G01N003350	A61K004500 | A61P001300 | A61P001900 | A61P004300 | A61P000900 | G01N003315 | G01N003350 | A61K003100 | A61K003118 | A61K0031343 | A61P001312 | A61P001906 | A61P000912 | A61P000914 | C12Q000102 | C12Q000162 | C12Q000168 | C07K001447	A61, G01	A61K0045, A61K0031, A61P0009, A61P0013, G01N0033	HUMAN CELL SYSTEMS INC,JP	HUMAN CELL SYSTEMS INC				EP	2008	EP	2004	CA2456172A1 | GB1493237A
US20090312415A1	9.4	Remedy/preventive for vascular disorders and hypertension and method of screening the same	Pharmaceutical composition for treating or preventing angiopathy, hypertension, comprises agent that inhibits uric acid uptake by uric acid transporter, and carrier	PHARMACEUTICAL COMPOSITION TREAT PREVENT HYPERTENSIVE COMPRISE AGENT INHIBIT URIC ACID UPTAKE TRANSPORT CARRY	Remedy/preventive for vascular disorders and hypertension and method of screening the same	Remedy/preventive for vascular disorders and hypertension and method of screening the same	It is intended to clarify a transportation system participating in the uric acid uptake in vascular smooth muscle cells (VSMCs) and provide a novel remedy, a preventive or a treating agent for vascular disorders, hypertension and renal disorders with the use of a drug participating in this transportation system. It is also intended to provide a novel screening system for a remedy, a preventive or…	Pharmaceutical composition (I) for treating or preventing angiopathy, hypertension, comprises an agent that inhibits uric acid uptake by uric acid transporter (URAT1), and a carrier. An INDEPENDENT CLAIM is also included for screening (M1) a test compound for treating or preventing angiopathy, hypertension, and renal disease, by:measuring uptake quantity of uric acid using the cell lineage expres…	It is intended to clarify a transportation system participating in the uric acid uptake in vascular smooth muscle cells (VSMCs) and provide a novel remedy, a preventive or a treating agent for vascular disorders, hypertension and renal disorders with the use of a drug participating in this transportation system. It is also intended to provide a novel screening system for a remedy, a preventive or…	Pharmaceutical composition (I) for treating or preventing angiopathy, hypertension, comprises an agent that inhibits uric acid uptake by uric acid transporter (URAT1), and a carrier.	An INDEPENDENT CLAIM is also included for screening (M1) a test compound for treating or preventing angiopathy, hypertension, and renal disease, by: measuring uptake quantity of uric acid using the cell lineage expressing URAT1, in presence or absence of test compound;measuring reproduction potency of the cell using cell lineage expressing URAT1, in presence or absence of test compound; ormeasuri…	Hypotensive; Nephrotropic; Vasotropic. No supporting data is given.	Inhibits uric acid uptake by URAT1; Inhibitor of URAT1; Blocker of URAT1 (all claimed).	(I) is useful for treating or preventing angiopathy, hypertension and renal disease (claimed).	(I) effectively treats angiopathy, hypertension and renal disease.	BIOTECHNOLOGY - Preferred Composition: In (I), angiopathy, hypertension, and renal disease are induced by hyperuricemia. The agent that inhibits uptake of uric acid by URAT1 is inhibitor or blocker of URAT1. (I) is a blood-vessel protective agent. Preferred Method: In (M1), the cell lineage expressing URAT1 is the stable expression cell lineage of gene of URAT1. The reproduction potency of cell m…	US2003579173A	2008-12-04	2009-12-17	Dead	Dead	Dead	A61K0031343 | A61K003100 | A61K003118 | C12Q000102 | C12Q000162 | C12Q000168 | G01N003350	A61K004500 | A61P001300 | A61P001900 | A61P004300 | A61P000900 | G01N003315 | G01N003350 | A61K003100 | A61K003118 | A61K0031343 | A61P001312 | A61P001906 | A61P000912 | A61P000914 | C12Q000102 | C12Q000162 | C12Q000168 | C07K001447	A61, C12, G01	A61K0031, C12Q0001, G01N0033	Human Cell Systems Inc.,Tokyo,JP	HUMAN CELL SYSTEMS INC		1. A medicinal composition for healing, preventing or treating vascular disorders, hypertension, and renal disorders, comprising: a drug having the effect of inhibiting uric acid uptake via URAT1; and a pharmaceutically acceptable carrier. 2. The medicinal composition according to claim 1, wherein the vascular disorders, hypertension, and renal disorders are induced by hyperuricemia. 3. The medic…	|1. A medicinal composition for healing, preventing or treating vascular disorders, hypertension, and renal disorders, comprising: a drug having the effect of inhibiting uric acid uptake via URAT1; and a pharmaceutically acceptable carrier. | 2. The medicinal composition according to claim 1, wherein the vascular disorders, hypertension, and renal disorders are induced by hyperuricemia. | 3. The …	US	2009	US	2008	GB1493237A | EP1428880A1 | JP2003094067A | WO2002000210A2 | CA2456172A1
JP04660376B2	9.5	An angiopathy, the treatment and preventive agent of a hypertension, and its screening method	Pharmaceutical composition for treating or preventing angiopathy, hypertension, comprises agent that inhibits uric acid uptake by uric acid transporter, and carrier	PHARMACEUTICAL COMPOSITION TREAT PREVENT HYPERTENSIVE COMPRISE AGENT INHIBIT URIC ACID UPTAKE TRANSPORT CARRY	An angiopathy, the treatment and preventive agent of a hypertension, and its screening method	An angiopathy, the treatment and preventive agent of a hypertension, and its screening method	It is intended to clarify a transportation system participating in the uric acid uptake in vascular smooth muscle cells (VSMCs) and provide a novel remedy, a preventive or a treating agent for vascular disorders, hypertension and renal disorders with the use of a drug participating in this transportation system. It is also intended to provide a novel screening system for a remedy, a preventive or…	Pharmaceutical composition (I) for treating or preventing angiopathy, hypertension, comprises an agent that inhibits uric acid uptake by uric acid transporter (URAT1), and a carrier. An INDEPENDENT CLAIM is also included for screening (M1) a test compound for treating or preventing angiopathy, hypertension, and renal disease, by:measuring uptake quantity of uric acid using the cell lineage expres…	It is intended to clarify a transportation system participating in the uric acid uptake in vascular smooth muscle cells (VSMCs) and provide a novel remedy, a preventive or a treating agent for vascular disorders, hypertension and renal disorders with the use of a drug participating in this transportation system. It is also intended to provide a novel screening system for a remedy, a preventive or…	Pharmaceutical composition (I) for treating or preventing angiopathy, hypertension, comprises an agent that inhibits uric acid uptake by uric acid transporter (URAT1), and a carrier.	An INDEPENDENT CLAIM is also included for screening (M1) a test compound for treating or preventing angiopathy, hypertension, and renal disease, by: measuring uptake quantity of uric acid using the cell lineage expressing URAT1, in presence or absence of test compound;measuring reproduction potency of the cell using cell lineage expressing URAT1, in presence or absence of test compound; ormeasuri…	Hypotensive; Nephrotropic; Vasotropic. No supporting data is given.	Inhibits uric acid uptake by URAT1; Inhibitor of URAT1; Blocker of URAT1 (all claimed).	(I) is useful for treating or preventing angiopathy, hypertension and renal disease (claimed).	(I) effectively treats angiopathy, hypertension and renal disease.	BIOTECHNOLOGY - Preferred Composition: In (I), angiopathy, hypertension, and renal disease are induced by hyperuricemia. The agent that inhibits uptake of uric acid by URAT1 is inhibitor or blocker of URAT1. (I) is a blood-vessel protective agent. Preferred Method: In (M1), the cell lineage expressing URAT1 is the stable expression cell lineage of gene of URAT1. The reproduction potency of cell m…	JP2005515447A	2004-11-11	2011-03-30	Dead	Dead	Dead	G01N003350 | A61K003100 | G01N003315	A61K004500 | A61P001300 | A61P001900 | A61P004300 | A61P000900 | G01N003315 | G01N003350 | A61K003100 | A61K003118 | A61K0031343 | A61P001312 | A61P001906 | A61P000912 | A61P000914 | C12Q000102 | C12Q000162 | C12Q000168 | C07K001447	G01, A61	G01N0033, A61K0031	HUMAN CELL SYSTEMS KK,JP	HUMAN CELL SYSTEMS INC		請求の範囲 [I] URAT1の尿酸の取り込み作用を阻害する作用を有する薬物、及び製薬上許容さ れる担体からなる、血管障害や高血圧症ゃ腎障害の治療、予防又は処置のための 医薬組成物。 [2] 血管障害や高血圧症ゃ腎障害が、高尿酸血症によって誘導される疾患である請求 項 1に記載の医薬組成物。 [3] URAT1の尿酸の取り込み作用を阻害する作用を有する薬物力 URAT1の阻害 剤又はブロッカーである請求項 1又は 2に記載の医薬組成物。 [4] 血管障害や高血圧症ゃ腎障害の治療、予防又は処置のための医薬組成物が、血 管保護剤である請求項 1一 3のいずれかに記載の医薬組成物。 [5] 被検化合物の存在下、又は非存在下において、 URAT1を発現している細胞系を 用いて、尿酸の取り込み量を測定することからなる血管障害や高血圧症ゃ腎障害の 治療、予防又は処置のための有効物質をスクリーニングす…	|1. It is presence of a test compound or is absence. WHEREIN: A vascular smooth muscle cell lineage is used, The uptake quantity of uric acid is measured via URAT1, Method to screen the active substance for the treatment of the angiopathy which originates in the uptake|capture of uric acid via URAT1 in a vascular smooth muscle cell, prevention, or treatment which consists of this. | 2. The said c…	JP	2011	JP	2004	WO2002000210A2 | JP2003093067A
US8236488B2	9.6	Method of screening for therapeutic compounds for vascular disorders and hypertension based on URAT1 activity modulation	Pharmaceutical composition for treating or preventing angiopathy, hypertension, comprises agent that inhibits uric acid uptake by uric acid transporter, and carrier	PHARMACEUTICAL COMPOSITION TREAT PREVENT HYPERTENSIVE COMPRISE AGENT INHIBIT URIC ACID UPTAKE TRANSPORT CARRY	Method of screening for therapeutic compounds for vascular disorders and hypertension based on URAT1 activity modulation	Method of screening for therapeutic compounds for vascular disorders and hypertension based on URAT1 activity modulation	It is intended to clarify a transportation system participating in the uric acid uptake in vascular smooth muscle cells (VSMCs) and provide a novel remedy, a preventive or a treating agent for vascular disorders, hypertension and renal disorders with the use of a drug participating in this transportation system. It is also intended to provide a novel screening system for a remedy, a preventive or…	Pharmaceutical composition (I) for treating or preventing angiopathy, hypertension, comprises an agent that inhibits uric acid uptake by uric acid transporter (URAT1), and a carrier. An INDEPENDENT CLAIM is also included for screening (M1) a test compound for treating or preventing angiopathy, hypertension, and renal disease, by:measuring uptake quantity of uric acid using the cell lineage expres…	It is intended to clarify a transportation system participating in the uric acid uptake in vascular smooth muscle cells (VSMCs) and provide a novel remedy, a preventive or a treating agent for vascular disorders, hypertension and renal disorders with the use of a drug participating in this transportation system. It is also intended to provide a novel screening system for a remedy, a preventive or…	Pharmaceutical composition (I) for treating or preventing angiopathy, hypertension, comprises an agent that inhibits uric acid uptake by uric acid transporter (URAT1), and a carrier.	An INDEPENDENT CLAIM is also included for screening (M1) a test compound for treating or preventing angiopathy, hypertension, and renal disease, by: measuring uptake quantity of uric acid using the cell lineage expressing URAT1, in presence or absence of test compound;measuring reproduction potency of the cell using cell lineage expressing URAT1, in presence or absence of test compound; ormeasuri…	Hypotensive; Nephrotropic; Vasotropic. No supporting data is given.	Inhibits uric acid uptake by URAT1; Inhibitor of URAT1; Blocker of URAT1 (all claimed).	(I) is useful for treating or preventing angiopathy, hypertension and renal disease (claimed).	(I) effectively treats angiopathy, hypertension and renal disease.	BIOTECHNOLOGY - Preferred Composition: In (I), angiopathy, hypertension, and renal disease are induced by hyperuricemia. The agent that inhibits uptake of uric acid by URAT1 is inhibitor or blocker of URAT1. (I) is a blood-vessel protective agent. Preferred Method: In (M1), the cell lineage expressing URAT1 is the stable expression cell lineage of gene of URAT1. The reproduction potency of cell m…	US2003579173A	2008-12-04	2012-08-07	Dead	Dead	Dead	C12Q000162 | A61K003100 | G01N003350 | C07K001447	A61K004500 | A61P001300 | A61P001900 | A61P004300 | A61P000900 | G01N003315 | G01N003350 | A61K003100 | A61K003118 | A61K0031343 | A61P001312 | A61P001906 | A61P000912 | A61P000914 | C12Q000102 | C12Q000162 | C12Q000168 | C07K001447	C12, A61, G01, C07	C12Q0001, A61K0031, G01N0033, C07K0014	Human Cell Systems Inc.,Tokyo,JP	HUMAN CELL SYSTEMS INC		The invention claimed is: 1. A method of screening a substance efficacious for healing or treating a vascular disorder resulting from abnormal uric acid uptake into a vascular smooth muscle cell or abnormal uric acid elimination by URAT1 from a vascular smooth muscle cell, wherein the method comprises: a. contacting a vascular smooth muscle cell with a test compound and urate; b. measuring the am…	The invention claimed is: | 1. A method of screening a substance efficacious for healing or treating a vascular disorder resulting from abnormal uric acid uptake into a vascular smooth muscle cell or abnormal uric acid elimination by URAT1 from a vascular smooth muscle cell, wherein the method comprises: a. contacting a vascular smooth muscle cell with a test compound and urate; b. measuring the …	US	2012	US	2008	CA2456172A1 | JP2003094067A | EP1428880A1 | GB1493237A | WO2002000210A2
JP2005046724A1	10	血管障害や高血圧症の治療・予防剤、及びそのスクリーニング方法			血管障害や高血圧症の治療・予防剤、及びそのスクリーニング方法		本発明は、血管平滑筋細胞（ＶＳＭＣ）における尿酸の取り込みに関与している輸送系を明らかにし、当該輸送系に関与する薬物を用いた新たな血管障害や高血圧症や腎障害の治療、予防、処置剤を提供する。また、本発明は、これらの輸送系を利用した血管障害や高血圧症や腎障害の治療、予防、処置剤のための新たなスクリーニング系を提供する。 本発明は、尿酸トランスポーターＵＲＡＴ１の尿酸の取り込み作用を阻害する作用を有する薬物、及び製薬上許容される担体からなる、血管障害や高血圧症や腎障害の治療、予防又は処置のための医薬組成物に関する。また、本発明は、被検化合物の存在下、又は非存在下において、ＵＲＡＴ１を発現している細胞系を用いて、尿酸の取り込み量、細胞の増殖能、又は細胞の単球走化性因子の産生量を測定することからなる血管障害や高血圧症や腎障害の治療、予防又は処置のための有効物質をスクリーニングする方法に関する。										JP2005515447A	2004-11-11	2007-11-29	Dead	没有关联的 DWPI 同族专利	Dead	A61K004500 | A61K003100 | A61P000900 | A61P000912 | A61P000914 | A61P001312 | A61P001906 | A61P004300 | G01N003315 | G01N003350		A61, G01	A61K0045, A61K0031, A61P0009, A61P0013, A61P0019, A61P0043, G01N0033		HUMAN CELL SYSTEMS INC		請求の範囲 [I] URAT1の尿酸の取り込み作用を阻害する作用を有する薬物、及び製薬上許容さ れる担体からなる、血管障害や高血圧症ゃ腎障害の治療、予防又は処置のための 医薬組成物。 [2] 血管障害や高血圧症ゃ腎障害が、高尿酸血症によって誘導される疾患である請求 項 1に記載の医薬組成物。 [3] URAT1の尿酸の取り込み作用を阻害する作用を有する薬物力 URAT1の阻害 剤又はブロッカーである請求項 1又は 2に記載の医薬組成物。 [4] 血管障害や高血圧症ゃ腎障害の治療、予防又は処置のための医薬組成物が、血 管保護剤である請求項 1一 3のいずれかに記載の医薬組成物。 [5] 被検化合物の存在下、又は非存在下において、 URAT1を発現している細胞系を 用いて、尿酸の取り込み量を測定することからなる血管障害や高血圧症ゃ腎障害の 治療、予防又は処置のための有効物質をスクリーニングす…		JP	2007	JP	2004	JP2003093067A | WO2002000210A2
US20050265995A1	11	Tissue targeted complement modulators	New composition comprises a construct comprising a proximal tubule targeting moiety and a modulator of complement activity, useful for treating cancer, e.g. renal cancer, or for treating an inflammatory condition, e.g. nephritis	NEW COMPOSITION COMPRISE CONSTRUCTION PROXIMITY TUBULE MOIETY MODULATE COMPLEMENTARY ACTIVE USEFUL TREAT CANCER RENAL INFLAMMATION CONDITION NEPHRITIS	Tissue targeted complement modulators	Tissue targeted complement modulators	Systemic suppression of the complement system has been shown to be effective to treat inflammatory disease, yet at the potential cost of compromising host defense and immune homeostasis. Herein disclosed are methods for antigen-specific targeting of complement inhibitors that show that complement inhibitors targeted to the proximal tubular epithelium protect against tubulointerstitial injury and …	A composition comprises a construct, where the construct comprises a proximal tubule targeting moiety and a modulator of complement activity, is new. INDEPENDENT CLAIMS are also included for:treating a renal condition affected by complement in a subject; andreducing complement-mediated damage in the proximal tubules comprising administering to a subject the composition above. Cytostatic; Nephrotr…	Systemic suppression of the complement system has been shown to be effective to treat inflammatory disease, yet at the potential cost of compromising host defense and immune homeostasis. Herein disclosed are methods for antigen-specific targeting of complement inhibitors that show that complement inhibitors targeted to the proximal tubular epithelium protect against tubulointerstitial injury and …	A composition comprises a construct, where the construct comprises a proximal tubule targeting moiety and a modulator of complement activity, is new.	INDEPENDENT CLAIMS are also included for: treating a renal condition affected by complement in a subject; andreducing complement-mediated damage in the proximal tubules comprising administering to a subject the composition above.	Cytostatic; Nephrotropic; Vasotropic; Antiinflammatory. No biological data given.	Gene Therapy.	The composition is useful for treating cancer, e.g. renal cancer, genitourinary cancer, testicular cancer, colorectal cancers, prostatic cancer, or pancreatic cancer. It can also be used for treating an inflammatory condition selected from nephritis, Proteinuria, Diabetic nephropathy, Focal and segmental glomerulosclerosis, Membranous nephropathy, IgA nephropathy, Lupus nephritis, Minimal change …		BIOTECHNOLOGY - Preferred Composition: In the composition above, the construct is a fusion protein. The targeting moiety can be selected from K9/9, Human homologue of K9/9 antigen (DPPIV), Lrp2 (megalin), Cubn (cubilin), Dpp4 (dipeptidyl peptidase 4), Abcc2 (ATP binding cassette, sub-family C, member 2), Abcc4 (ATP binding cassette, sub-family C, member 4), Abcb1b (ATP binding cassette, sub-famil…	US2005116939A	2005-04-28	2005-12-01	Dead	Dead	Alive	A61K0039395 | C07K0014705 | C07K001628	A61K0039395 (IPC 1-7) | A61K003800 | A61K0039395 | C07K0014705 | C07K001628	A61, C07	A61K0039, C07K0014, C07K0016		MEDICAL UNIVERSITY OF SOUTH CAROLINA | UNIVERSITY OF CHICAGO		1. A composition, comprising a construct, wherein the construct comprises a proximal tubule targeting moiety and a modulator of complement activity. 2. The composition of claim 1, wherein the construct is a fusion protein. 3. The composition of claim 1, wherein the targeting moiety can be selected from list of targeting moieties consisting of K9/9, Human homologue of K9/9 antigen (DPPIV), Lrp2 (m…	|1. A composition, comprising a construct, wherein the construct comprises a proximal tubule targeting moiety and a modulator of complement activity. | 2. The composition of claim 1, wherein the construct is a fusion protein. | 3. The composition of claim 1, wherein the targeting moiety can be selected from list of targeting moieties consisting of K9/9, Human homologue of K9/9 antigen (DPPIV), Lr…	US	2005	US	2005	US20120014952A1 | US6180370B1 | US6458360B1 | WO1996034096A1 | US6713606B1 | US8007804B2 | US6573096B1
US8454963B2	11.1	Tissue targeted complement modulators	New composition comprises a construct comprising a proximal tubule targeting moiety and a modulator of complement activity, useful for treating cancer, e.g. renal cancer, or for treating an inflammatory condition, e.g. nephritis	NEW COMPOSITION COMPRISE CONSTRUCTION PROXIMITY TUBULE MOIETY MODULATE COMPLEMENTARY ACTIVE USEFUL TREAT CANCER RENAL INFLAMMATION CONDITION NEPHRITIS	Tissue targeted complement modulators	Tissue targeted complement modulators	Systemic suppression of the complement system has been shown to be effective to treat inflammatory disease, yet at the potential cost of compromising host defense and immune homeostasis. Herein disclosed are methods for antigen-specific targeting of complement inhibitors that show that complement inhibitors targeted to the proximal tubular epithelium protect against tubulointerstitial injury and …	A composition comprises a construct, where the construct comprises a proximal tubule targeting moiety and a modulator of complement activity, is new. INDEPENDENT CLAIMS are also included for:treating a renal condition affected by complement in a subject; andreducing complement-mediated damage in the proximal tubules comprising administering to a subject the composition above. Cytostatic; Nephrotr…	Systemic suppression of the complement system has been shown to be effective to treat inflammatory disease, yet at the potential cost of compromising host defense and immune homeostasis. Herein disclosed are methods for antigen-specific targeting of complement inhibitors that show that complement inhibitors targeted to the proximal tubular epithelium protect against tubulointerstitial injury and …	A composition comprises a construct, where the construct comprises a proximal tubule targeting moiety and a modulator of complement activity, is new.	INDEPENDENT CLAIMS are also included for: treating a renal condition affected by complement in a subject; andreducing complement-mediated damage in the proximal tubules comprising administering to a subject the composition above.	Cytostatic; Nephrotropic; Vasotropic; Antiinflammatory. No biological data given.	Gene Therapy.	The composition is useful for treating cancer, e.g. renal cancer, genitourinary cancer, testicular cancer, colorectal cancers, prostatic cancer, or pancreatic cancer. It can also be used for treating an inflammatory condition selected from nephritis, Proteinuria, Diabetic nephropathy, Focal and segmental glomerulosclerosis, Membranous nephropathy, IgA nephropathy, Lupus nephritis, Minimal change …		BIOTECHNOLOGY - Preferred Composition: In the composition above, the construct is a fusion protein. The targeting moiety can be selected from K9/9, Human homologue of K9/9 antigen (DPPIV), Lrp2 (megalin), Cubn (cubilin), Dpp4 (dipeptidyl peptidase 4), Abcc2 (ATP binding cassette, sub-family C, member 2), Abcc4 (ATP binding cassette, sub-family C, member 4), Abcb1b (ATP binding cassette, sub-famil…	US2005116939A	2005-04-28	2013-06-04	Dead	Dead	Alive	A61K003800 | A61K0039395 | C07K0014705 | C07K001628	A61K0039395 (IPC 1-7) | A61K003800 | A61K0039395 | C07K0014705 | C07K001628	A61, C07	A61K0038, A61K0039, C07K0014, C07K0016	MUSC Foundation for Research Development,Charleston,SC,US | University of Chicago,Chicago,IL,US | Tomlinson Stephen,Mt. Pleasant,SC,US | Quigg Richard J.,Hinsdale,IL,US	UNIVERSITY OF CHICAGO | MEDICAL UNIVERSITY OF SOUTH CAROLINA		What is claimed: 1. A composition, comprising a fusion protein or immunocojugate, wherein the fusion protein or immunocojugate comprises a proximal tubule targeting moiety and a modulator of complement activity, wherein the modulator of complement activity comprises a complement inhibitor, wherein the complement inhibitor comprises decay accelerating factor (DAF) as set forth in SEQ ID NO. 2. 2. …	What is claimed: | 1. A composition, comprising a fusion protein or immunocojugate, wherein the fusion protein or immunocojugate comprises a proximal tubule targeting moiety and a modulator of complement activity, wherein the modulator of complement activity comprises a complement inhibitor, wherein the complement inhibitor comprises decay accelerating factor (DAF) as set forth in SEQ ID NO. 2. |…	US	2013	US	2005	US20120014952A1 | US6458360B1 | WO1996034096A1 | US6180370B1 | US6573096B1 | US8007804B2 | US6713606B1
WO2005121112A1	12	MEDICINAL COMPOSITIONS CONTAINING 6-HYDROXYBENZ-BROMARONE OR SALTS THEREOF | COMPOSITIONS MÉDICINALES CONTENANT DE LA 6-HYDROXYBENZBROMARONE OU DES SELS DE CELLE-CI	Composition for treating and preventing gout and disease resulting from hyperuricemia such as salt storage disease and arthritis, comprising 6-hydroxy benzbromarone or its salt as active ingredient	COMPOSITION TREAT PREVENT GOUT DISEASE RESULT HYPERURICAEMIC SALT STORAGE ARTHRITIS COMPRISE HYDROXY ACTIVE INGREDIENT	COMPOSITIONS MÉDICINALES CONTENANT DE LA 6-HYDROXYBENZBROMARONE OU DES SELS DE CELLE-CI	MEDICINAL COMPOSITIONS CONTAINING 6-HYDROXYBENZ-BROMARONE OR SALTS THEREOF	[PROBLEMS] To provide highly safe therapeutic or preventive agents for hyperuricemia, more specifically uricosuric agents, which have potent uricosuric effect and do not cause grave hepatopathy. [MEANS FOR SOLVING PROBLEMS] Medicinal compositions for the treatment or prevention of hyperuricemia or diseases caused by hyperuricemia, which contain 6-hydroxybenzbromarone or salts thereof, and pharmac…	A composition comprises 6-hydroxy benzbromarone (I) or its salt, and a carrier. INDEPENDENT CLAIMS are also included for:uric acid uptake inhibitor comprising (I); andpreparation of (I) comprising brominating 2-ethyl-6-hydroxy-3-(p-hydroxy-benzoyl)-benzofuran using a brominating agent, and subsequently deprotecting the hydroxy group. Antigout; Antiarthritic; Uropathic; Vasotropic; Cardiant; Anore…	[PROBLEMS] To provide highly safe therapeutic or preventive agents for hyperuricemia, more specifically uricosuric agents, which have potent uricosuric effect and do not cause grave hepatopathy. [MEANS FOR SOLVING PROBLEMS] Medicinal compositions for the treatment or prevention of hyperuricemia or diseases caused by hyperuricemia, which contain 6-hydroxybenzbromarone or salts thereof, and pharmac…	A composition comprises 6-hydroxy benzbromarone (I) or its salt, and a carrier.	INDEPENDENT CLAIMS are also included for: uric acid uptake inhibitor comprising (I); andpreparation of (I) comprising brominating 2-ethyl-6-hydroxy-3-(p-hydroxy-benzoyl)-benzofuran using a brominating agent, and subsequently deprotecting the hydroxy group.	Antigout; Antiarthritic; Uropathic; Vasotropic; Cardiant; Anorectic; Antihypertensive; Antilipemic.	Xanthane-Oxidase-Inhibitor; Uric acid-Excretion-Promoter; Uric acid-Uptake-Inhibitor (claimed); Uricosuric; URAT-Inhibitor-1. The effect of (I) was evaluated using MDCK-URAT1 stable expression cell. The cells were treated with (I) at various concentrations in minimal essential culture medium, and (I) was found to have IC 50 of 0.20±0.06 μM.	For treating and preventing hyperuricemia and gout (claimed) and disease resulting from hyperuricemia such as salt storage disease, arthritis, urinary calculi, ischemic heart disease, obesity, hypertension and hyperlipidemia.	(I) Is highly safe as uricosuric agent and effectively inhibits URAT1.	ORGANIC CHEMISTRY - Preferred Components: The brominating agent is N-bromosuccinimide. The hydroxy protective group is based on lower alkyl ether.	WO2005JP10671A	2005-06-10	2005-12-22	Dead	Dead	Dead	A61K0031343 | A61P001302 | A61P001902 | A61P001906 | A61P004300 | C07D030780	C07D030780 (IPC 1-7) | A61K0031343 (IPC 1-7) | A61P001302 (IPC 1-7) | A61P001902 (IPC 1-7) | A61P001906 (IPC 1-7) | A61P004300 (IPC 1-7) | A61K0031343 | A61P001900 | A61P004300 | C07D030700 | A61K003134 | A61P001302 | A61P001902 | A61P001906 | C07D030780 | C07D030793	A61, C07	A61K0031, A61P0013, A61P0019, A61P0043, C07D0307	TORII PHARMACEUTICAL CO. LTD.,JP | HUMAN CELL SYSTEMS INC.,JP	HUMAN CELL SYSTEMS INC | JAPAN TOBACCO INC.		1. The pharmaceutical composition formed by containing 6-hydroxy benzbromarone or its salt, and a pharmaceutically acceptable support|carrier. 2. Pharmaceutical composition is treatment * preventive agent of disease resulting from hyperuricemia or hyperuricemia, The pharmaceutical composition of Claim 1. 3. Pharmaceutical composition is treatment * preventive agent of gout, The pharmaceutical com…	|1. The pharmaceutical composition formed by containing 6-hydroxy benzbromarone or its salt, and a pharmaceutically acceptable support|carrier. | 2. Pharmaceutical composition is treatment * preventive agent of disease resulting from hyperuricemia or hyperuricemia, The pharmaceutical composition of Claim 1. | 3. Pharmaceutical composition is treatment * preventive agent of gout, The pharmaceutica…	WO	2005	JP	2005
EP1767531A1	12.1	MEDICINAL COMPOSITIONS CONTAINING 6-HYDROXYBENZBROMARONE OR SALTS THEREOF | 6-HYDROXYBENZBROMARON ODER SALZE DAVON ENTHALTENDE MEDIZINISCHE ZUSAMMENSETZUNGEN | COMPOSITIONS MÉDICINALES CONTENANT DE LA 6-HYDROXYBENZBROMARONE OU DES SELS DE CELLE-CI	Composition for treating and preventing gout and disease resulting from hyperuricemia such as salt storage disease and arthritis, comprising 6-hydroxy benzbromarone or its salt as active ingredient	COMPOSITION TREAT PREVENT GOUT DISEASE RESULT HYPERURICAEMIC SALT STORAGE ARTHRITIS COMPRISE HYDROXY ACTIVE INGREDIENT	6-HYDROXYBENZBROMARON ODER SALZE DAVON ENTHALTENDE MEDIZINISCHE ZUSAMMENSETZUNGEN | COMPOSITIONS MÉDICINALES CONTENANT DE LA 6-HYDROXYBENZBROMARONE OU DES SELS DE CELLE-CI	MEDICINAL COMPOSITIONS CONTAINING 6-HYDROXYBENZBROMARONE OR SALTS THEREOF	[PROBLEMS] To provide highly safe therapeutic or preventive agents for hyperuricemia, more specifically uricosuric agents, which have potent uricosuric effect and do not cause grave hepatic disorder. [MEANS FOR SOLVING PROBLEMS] Medicinal compositions for the treatment or prevention of hyperuricemia or diseases caused by hyperuricemia, which contain 6-hydroxybenzbromarone or salts thereof, and ph…	A composition comprises 6-hydroxy benzbromarone (I) or its salt, and a carrier. INDEPENDENT CLAIMS are also included for:uric acid uptake inhibitor comprising (I); andpreparation of (I) comprising brominating 2-ethyl-6-hydroxy-3-(p-hydroxy-benzoyl)-benzofuran using a brominating agent, and subsequently deprotecting the hydroxy group. Antigout; Antiarthritic; Uropathic; Vasotropic; Cardiant; Anore…	[PROBLEMS] To provide highly safe therapeutic or preventive agents for hyperuricemia, more specifically uricosuric agents, which have potent uricosuric effect and do not cause grave hepatic disorder. [MEANS FOR SOLVING PROBLEMS] Medicinal compositions for the treatment or prevention of hyperuricemia or diseases caused by hyperuricemia, which contain 6-hydroxybenzbromarone or salts thereof, and ph…	A composition comprises 6-hydroxy benzbromarone (I) or its salt, and a carrier.	INDEPENDENT CLAIMS are also included for: uric acid uptake inhibitor comprising (I); andpreparation of (I) comprising brominating 2-ethyl-6-hydroxy-3-(p-hydroxy-benzoyl)-benzofuran using a brominating agent, and subsequently deprotecting the hydroxy group.	Antigout; Antiarthritic; Uropathic; Vasotropic; Cardiant; Anorectic; Antihypertensive; Antilipemic.	Xanthane-Oxidase-Inhibitor; Uric acid-Excretion-Promoter; Uric acid-Uptake-Inhibitor (claimed); Uricosuric; URAT-Inhibitor-1. The effect of (I) was evaluated using MDCK-URAT1 stable expression cell. The cells were treated with (I) at various concentrations in minimal essential culture medium, and (I) was found to have IC 50 of 0.20±0.06 μM.	For treating and preventing hyperuricemia and gout (claimed) and disease resulting from hyperuricemia such as salt storage disease, arthritis, urinary calculi, ischemic heart disease, obesity, hypertension and hyperlipidemia.	(I) Is highly safe as uricosuric agent and effectively inhibits URAT1.	ORGANIC CHEMISTRY - Preferred Components: The brominating agent is N-bromosuccinimide. The hydroxy protective group is based on lower alkyl ether.	EP2005748953A	2005-06-10	2007-03-28	Dead	Dead	Dead	C07D030780 | A61K0031343 | A61P001302 | A61P001902 | A61P001906 | A61P004300	C07D030780 (IPC 1-7) | A61K0031343 (IPC 1-7) | A61P001302 (IPC 1-7) | A61P001902 (IPC 1-7) | A61P001906 (IPC 1-7) | A61P004300 (IPC 1-7) | A61K0031343 | A61P001900 | A61P004300 | C07D030700 | A61K003134 | A61P001302 | A61P001902 | A61P001906 | C07D030780 | C07D030793	C07, A61	C07D0307, A61K0031, A61P0013, A61P0019, A61P0043	TORII PHARMACEUTICAL CO. LTD.,Chuo-ku, Tokyo 103-8439,JP,101498766 | Human Cell Systems Inc.,Tokyo 103-0012,JP,100142509	HUMAN CELL SYSTEMS INC | JAPAN TOBACCO INC.		1. A medical composition containing 6-hydroxybenzbromarone or salt thereof, and a pharmaceutically acceptable carrier. 2. The medical composition according to Claim 1, wherein the medical composition is a therapeutic agent and a prophylactic agent for hyperuricemia or disorders resulting therefrom. 3. The medical composition according to Claim 1 or 2, wherein the medical composition is a therapeu…	|1. A medical composition containing 6-hydroxybenzbromarone or salt thereof, and a pharmaceutically acceptable carrier. | 2. The medical composition according to Claim 1, wherein the medical composition is a therapeutic agent and a prophylactic agent for hyperuricemia or disorders resulting therefrom. | 3. The medical composition according to Claim 1 or 2, wherein the medical composition is a the…	EP	2007	EP	2005
US20070185195A1	12.2	Medicinal compositions containing 6-hydroxybenzbromarone or salts thereof	Composition for treating and preventing gout and disease resulting from hyperuricemia such as salt storage disease and arthritis, comprising 6-hydroxy benzbromarone or its salt as active ingredient	COMPOSITION TREAT PREVENT GOUT DISEASE RESULT HYPERURICAEMIC SALT STORAGE ARTHRITIS COMPRISE HYDROXY ACTIVE INGREDIENT	Medicinal compositions containing 6-hydroxybenzbromarone or salts thereof	Medicinal compositions containing 6-hydroxybenzbromarone or salts thereof	[PROBLEMS] To provide highly safe therapeutic or preventive agents for hyperuricemia, more specifically uricosuric agents, which have potent uricosuric effect and do not cause grave hepatic disorder. [MEANS FOR SOLVING PROBLEMS] Medicinal compositions for the treatment or prevention of hyperuricemia or diseases caused by hyperuricemia, which contain 6-hydroxybenzbromarone or salts thereof, and ph…	A composition comprises 6-hydroxy benzbromarone (I) or its salt, and a carrier. INDEPENDENT CLAIMS are also included for:uric acid uptake inhibitor comprising (I); andpreparation of (I) comprising brominating 2-ethyl-6-hydroxy-3-(p-hydroxy-benzoyl)-benzofuran using a brominating agent, and subsequently deprotecting the hydroxy group. Antigout; Antiarthritic; Uropathic; Vasotropic; Cardiant; Anore…	[PROBLEMS] To provide highly safe therapeutic or preventive agents for hyperuricemia, more specifically uricosuric agents, which have potent uricosuric effect and do not cause grave hepatic disorder. [MEANS FOR SOLVING PROBLEMS] Medicinal compositions for the treatment or prevention of hyperuricemia or diseases caused by hyperuricemia, which contain 6-hydroxybenzbromarone or salts thereof, and ph…	A composition comprises 6-hydroxy benzbromarone (I) or its salt, and a carrier.	INDEPENDENT CLAIMS are also included for: uric acid uptake inhibitor comprising (I); andpreparation of (I) comprising brominating 2-ethyl-6-hydroxy-3-(p-hydroxy-benzoyl)-benzofuran using a brominating agent, and subsequently deprotecting the hydroxy group.	Antigout; Antiarthritic; Uropathic; Vasotropic; Cardiant; Anorectic; Antihypertensive; Antilipemic.	Xanthane-Oxidase-Inhibitor; Uric acid-Excretion-Promoter; Uric acid-Uptake-Inhibitor (claimed); Uricosuric; URAT-Inhibitor-1. The effect of (I) was evaluated using MDCK-URAT1 stable expression cell. The cells were treated with (I) at various concentrations in minimal essential culture medium, and (I) was found to have IC 50 of 0.20±0.06 μM.	For treating and preventing hyperuricemia and gout (claimed) and disease resulting from hyperuricemia such as salt storage disease, arthritis, urinary calculi, ischemic heart disease, obesity, hypertension and hyperlipidemia.	(I) Is highly safe as uricosuric agent and effectively inhibits URAT1.	ORGANIC CHEMISTRY - Preferred Components: The brominating agent is N-bromosuccinimide. The hydroxy protective group is based on lower alkyl ether.	US2006628918A	2006-12-06	2007-08-09	Dead	Dead	Dead	A61K003134 | A61K0031343 | A61P001302 | A61P001902 | A61P001906 | A61P004300 | C07D030780	C07D030780 (IPC 1-7) | A61K0031343 (IPC 1-7) | A61P001302 (IPC 1-7) | A61P001902 (IPC 1-7) | A61P001906 (IPC 1-7) | A61P004300 (IPC 1-7) | A61K0031343 | A61P001900 | A61P004300 | C07D030700 | A61K003134 | A61P001302 | A61P001902 | A61P001906 | C07D030780 | C07D030793	A61, C07	A61K0031, A61P0013, A61P0019, A61P0043, C07D0307	Human Cell Systems Inc.,Tokyo,JP	HUMAN CELL SYSTEMS INC | JAPAN TOBACCO INC.		1. A medical composition containing 6-hydroxybenzbromarone or salt thereof, and a pharmaceutically acceptable carrier. 2. The medical composition according to claim 1, wherein the medical composition is a therapeutic agent and a prophylactic agent for hyperuricemia or disorders resulting therefrom. 3. The medical composition according to claim 1, wherein the medical composition is a therapeutic a…	|1. A medical composition containing 6-hydroxybenzbromarone or salt thereof, and a pharmaceutically acceptable carrier. | 2. The medical composition according to claim 1, wherein the medical composition is a therapeutic agent and a prophylactic agent for hyperuricemia or disorders resulting therefrom. | 3. The medical composition according to claim 1, wherein the medical composition is a therapeu…	US	2007	US	2006
JP2006514581X	12.3		Composition for treating and preventing gout and disease resulting from hyperuricemia such as salt storage disease and arthritis, comprising 6-hydroxy benzbromarone or its salt as active ingredient	COMPOSITION TREAT PREVENT GOUT DISEASE RESULT HYPERURICAEMIC SALT STORAGE ARTHRITIS COMPRISE HYDROXY ACTIVE INGREDIENT				A composition comprises 6-hydroxy benzbromarone (I) or its salt, and a carrier. INDEPENDENT CLAIMS are also included for:uric acid uptake inhibitor comprising (I); andpreparation of (I) comprising brominating 2-ethyl-6-hydroxy-3-(p-hydroxy-benzoyl)-benzofuran using a brominating agent, and subsequently deprotecting the hydroxy group. Antigout; Antiarthritic; Uropathic; Vasotropic; Cardiant; Anore…		A composition comprises 6-hydroxy benzbromarone (I) or its salt, and a carrier.	INDEPENDENT CLAIMS are also included for: uric acid uptake inhibitor comprising (I); andpreparation of (I) comprising brominating 2-ethyl-6-hydroxy-3-(p-hydroxy-benzoyl)-benzofuran using a brominating agent, and subsequently deprotecting the hydroxy group.	Antigout; Antiarthritic; Uropathic; Vasotropic; Cardiant; Anorectic; Antihypertensive; Antilipemic.	Xanthane-Oxidase-Inhibitor; Uric acid-Excretion-Promoter; Uric acid-Uptake-Inhibitor (claimed); Uricosuric; URAT-Inhibitor-1. The effect of (I) was evaluated using MDCK-URAT1 stable expression cell. The cells were treated with (I) at various concentrations in minimal essential culture medium, and (I) was found to have IC 50 of 0.20±0.06 μM.	For treating and preventing hyperuricemia and gout (claimed) and disease resulting from hyperuricemia such as salt storage disease, arthritis, urinary calculi, ischemic heart disease, obesity, hypertension and hyperlipidemia.	(I) Is highly safe as uricosuric agent and effectively inhibits URAT1.	ORGANIC CHEMISTRY - Preferred Components: The brominating agent is N-bromosuccinimide. The hydroxy protective group is based on lower alkyl ether.	JP2006514581A	2005-06-10	2008-04-10	Dead	Dead	没有关联的 INPADOC 同族专利		C07D030780 (IPC 1-7) | A61K0031343 (IPC 1-7) | A61P001302 (IPC 1-7) | A61P001902 (IPC 1-7) | A61P001906 (IPC 1-7) | A61P004300 (IPC 1-7) | A61K0031343 | A61P001900 | A61P004300 | C07D030700 | A61K003134 | A61P001302 | A61P001902 | A61P001906 | C07D030780 | C07D030793				HUMAN CELL SYSTEMS INC | JAPAN TOBACCO INC.				JP	2008	JP	2005
US7521570B2	12.4	Medicinal compositions containing 6-hydroxybenzbromarone or salts thereof	Composition for treating and preventing gout and disease resulting from hyperuricemia such as salt storage disease and arthritis, comprising 6-hydroxy benzbromarone or its salt as active ingredient	COMPOSITION TREAT PREVENT GOUT DISEASE RESULT HYPERURICAEMIC SALT STORAGE ARTHRITIS COMPRISE HYDROXY ACTIVE INGREDIENT	Medicinal compositions containing 6-hydroxybenzbromarone or salts thereof	Medicinal compositions containing 6-hydroxybenzbromarone or salts thereof	To provide highly safe therapeutic or preventive agents for hyperuricemia, more specifically uricosuric agents, which have potent uricosuric effect and do not cause grave hepatic disorder. Medicinal compositions for the treatment or prevention of hyperuricemia or diseases caused by hyperuricemia, which contain 6-hydroxybenzbromarone or salts thereof, and pharmaceutically acceptable carriers; uric…	A composition comprises 6-hydroxy benzbromarone (I) or its salt, and a carrier. INDEPENDENT CLAIMS are also included for:uric acid uptake inhibitor comprising (I); andpreparation of (I) comprising brominating 2-ethyl-6-hydroxy-3-(p-hydroxy-benzoyl)-benzofuran using a brominating agent, and subsequently deprotecting the hydroxy group. Antigout; Antiarthritic; Uropathic; Vasotropic; Cardiant; Anore…	To provide highly safe therapeutic or preventive agents for hyperuricemia, more specifically uricosuric agents, which have potent uricosuric effect and do not cause grave hepatic disorder. Medicinal compositions for the treatment or prevention of hyperuricemia or diseases caused by hyperuricemia, which contain 6-hydroxybenzbromarone or salts thereof, and pharmaceutically acceptable carriers; uric…	A composition comprises 6-hydroxy benzbromarone (I) or its salt, and a carrier.	INDEPENDENT CLAIMS are also included for: uric acid uptake inhibitor comprising (I); andpreparation of (I) comprising brominating 2-ethyl-6-hydroxy-3-(p-hydroxy-benzoyl)-benzofuran using a brominating agent, and subsequently deprotecting the hydroxy group.	Antigout; Antiarthritic; Uropathic; Vasotropic; Cardiant; Anorectic; Antihypertensive; Antilipemic.	Xanthane-Oxidase-Inhibitor; Uric acid-Excretion-Promoter; Uric acid-Uptake-Inhibitor (claimed); Uricosuric; URAT-Inhibitor-1. The effect of (I) was evaluated using MDCK-URAT1 stable expression cell. The cells were treated with (I) at various concentrations in minimal essential culture medium, and (I) was found to have IC 50 of 0.20±0.06 μM.	For treating and preventing hyperuricemia and gout (claimed) and disease resulting from hyperuricemia such as salt storage disease, arthritis, urinary calculi, ischemic heart disease, obesity, hypertension and hyperlipidemia.	(I) Is highly safe as uricosuric agent and effectively inhibits URAT1.	ORGANIC CHEMISTRY - Preferred Components: The brominating agent is N-bromosuccinimide. The hydroxy protective group is based on lower alkyl ether.	US2006628918A	2006-12-06	2009-04-21	Dead	Dead	Dead	C07D030793 | A61K003134 | A61K0031343 | A61P001302 | A61P001902 | A61P001906 | A61P004300 | C07D030780	C07D030780 (IPC 1-7) | A61K0031343 (IPC 1-7) | A61P001302 (IPC 1-7) | A61P001902 (IPC 1-7) | A61P001906 (IPC 1-7) | A61P004300 (IPC 1-7) | A61K0031343 | A61P001900 | A61P004300 | C07D030700 | A61K003134 | A61P001302 | A61P001902 | A61P001906 | C07D030780 | C07D030793	C07, A61	C07D0307, A61K0031, A61P0013, A61P0019, A61P0043	Torli Pharmaceutical Co. Ltd.,Tokyo,JP | Human Cell Systems Inc.,Tokyo,JP	HUMAN CELL SYSTEMS INC | JAPAN TOBACCO INC.		The invention claimed is: 1. A medical composition containing 6-hydroxybenzbromarone or salt thereof, and a pharmaceutically acceptable carrier, wherein the medical composition is for therapeutic agent for hyperuricemia or disorders resulting therefrom.	The invention claimed is: | 1. A medical composition containing 6-hydroxybenzbromarone or salt thereof, and a pharmaceutically acceptable carrier, wherein the medical composition is for therapeutic agent for hyperuricemia or disorders resulting therefrom.	US	2009	US	2006
EP1767531A4	12.5	MEDICINAL COMPOSITIONS CONTAINING 6-HYDROXYBENZBROMARONE OR SALTS THEREOF | 6-HYDROXYBENZBROMARON ODER SALZE DAVON ENTHALTENDE MEDIZINISCHE ZUSAMMENSETZUNGEN | COMPOSITIONS MÉDICINALES CONTENANT DE LA 6-HYDROXYBENZBROMARONE OU DES SELS DE CELLE-CI	Composition for treating and preventing gout and disease resulting from hyperuricemia such as salt storage disease and arthritis, comprising 6-hydroxy benzbromarone or its salt as active ingredient	COMPOSITION TREAT PREVENT GOUT DISEASE RESULT HYPERURICAEMIC SALT STORAGE ARTHRITIS COMPRISE HYDROXY ACTIVE INGREDIENT	6-HYDROXYBENZBROMARON ODER SALZE DAVON ENTHALTENDE MEDIZINISCHE ZUSAMMENSETZUNGEN | COMPOSITIONS MÉDICINALES CONTENANT DE LA 6-HYDROXYBENZBROMARONE OU DES SELS DE CELLE-CI	MEDICINAL COMPOSITIONS CONTAINING 6-HYDROXYBENZBROMARONE OR SALTS THEREOF		A composition comprises 6-hydroxy benzbromarone (I) or its salt, and a carrier. INDEPENDENT CLAIMS are also included for:uric acid uptake inhibitor comprising (I); andpreparation of (I) comprising brominating 2-ethyl-6-hydroxy-3-(p-hydroxy-benzoyl)-benzofuran using a brominating agent, and subsequently deprotecting the hydroxy group. Antigout; Antiarthritic; Uropathic; Vasotropic; Cardiant; Anore…		A composition comprises 6-hydroxy benzbromarone (I) or its salt, and a carrier.	INDEPENDENT CLAIMS are also included for: uric acid uptake inhibitor comprising (I); andpreparation of (I) comprising brominating 2-ethyl-6-hydroxy-3-(p-hydroxy-benzoyl)-benzofuran using a brominating agent, and subsequently deprotecting the hydroxy group.	Antigout; Antiarthritic; Uropathic; Vasotropic; Cardiant; Anorectic; Antihypertensive; Antilipemic.	Xanthane-Oxidase-Inhibitor; Uric acid-Excretion-Promoter; Uric acid-Uptake-Inhibitor (claimed); Uricosuric; URAT-Inhibitor-1. The effect of (I) was evaluated using MDCK-URAT1 stable expression cell. The cells were treated with (I) at various concentrations in minimal essential culture medium, and (I) was found to have IC 50 of 0.20±0.06 μM.	For treating and preventing hyperuricemia and gout (claimed) and disease resulting from hyperuricemia such as salt storage disease, arthritis, urinary calculi, ischemic heart disease, obesity, hypertension and hyperlipidemia.	(I) Is highly safe as uricosuric agent and effectively inhibits URAT1.	ORGANIC CHEMISTRY - Preferred Components: The brominating agent is N-bromosuccinimide. The hydroxy protective group is based on lower alkyl ether.	EP2005748953A	2005-06-10	2011-01-05	Dead	Dead	Dead	C07D030780 | A61K0031343 | A61P001302 | A61P001902 | A61P001906 | A61P004300	C07D030780 (IPC 1-7) | A61K0031343 (IPC 1-7) | A61P001302 (IPC 1-7) | A61P001902 (IPC 1-7) | A61P001906 (IPC 1-7) | A61P004300 (IPC 1-7) | A61K0031343 | A61P001900 | A61P004300 | C07D030700 | A61K003134 | A61P001302 | A61P001902 | A61P001906 | C07D030780 | C07D030793	C07, A61	C07D0307, A61K0031, A61P0013, A61P0019, A61P0043	TORII PHARMACEUTICAL CO LTD,JP | HUMAN CELL SYSTEMS INC,JP	HUMAN CELL SYSTEMS INC | JAPAN TOBACCO INC.				EP	2011	EP	2005
JP04814789B2	12.6	Pharmaceutical composition which consists of a 6-hydroxy benzbromarone or its salt	Composition for treating and preventing gout and disease resulting from hyperuricemia such as salt storage disease and arthritis, comprising 6-hydroxy benzbromarone or its salt as active ingredient	COMPOSITION TREAT PREVENT GOUT DISEASE RESULT HYPERURICAEMIC SALT STORAGE ARTHRITIS COMPRISE HYDROXY ACTIVE INGREDIENT	Pharmaceutical composition which consists of a 6-hydroxy benzbromarone or its salt	Pharmaceutical composition which consists of a 6-hydroxy benzbromarone or its salt	[PROBLEMS] To provide highly safe therapeutic or preventive agents for hyperuricemia, more specifically uricosuric agents, which have potent uricosuric effect and do not cause grave hepatopathy. [MEANS FOR SOLVING PROBLEMS] Medicinal compositions for the treatment or prevention of hyperuricemia or diseases caused by hyperuricemia, which contain 6-hydroxybenzbromarone or salts thereof, and pharmac…	A composition comprises 6-hydroxy benzbromarone (I) or its salt, and a carrier. INDEPENDENT CLAIMS are also included for:uric acid uptake inhibitor comprising (I); andpreparation of (I) comprising brominating 2-ethyl-6-hydroxy-3-(p-hydroxy-benzoyl)-benzofuran using a brominating agent, and subsequently deprotecting the hydroxy group. Antigout; Antiarthritic; Uropathic; Vasotropic; Cardiant; Anore…	[PROBLEMS] To provide highly safe therapeutic or preventive agents for hyperuricemia, more specifically uricosuric agents, which have potent uricosuric effect and do not cause grave hepatopathy. [MEANS FOR SOLVING PROBLEMS] Medicinal compositions for the treatment or prevention of hyperuricemia or diseases caused by hyperuricemia, which contain 6-hydroxybenzbromarone or salts thereof, and pharmac…	A composition comprises 6-hydroxy benzbromarone (I) or its salt, and a carrier.	INDEPENDENT CLAIMS are also included for: uric acid uptake inhibitor comprising (I); andpreparation of (I) comprising brominating 2-ethyl-6-hydroxy-3-(p-hydroxy-benzoyl)-benzofuran using a brominating agent, and subsequently deprotecting the hydroxy group.	Antigout; Antiarthritic; Uropathic; Vasotropic; Cardiant; Anorectic; Antihypertensive; Antilipemic.	Xanthane-Oxidase-Inhibitor; Uric acid-Excretion-Promoter; Uric acid-Uptake-Inhibitor (claimed); Uricosuric; URAT-Inhibitor-1. The effect of (I) was evaluated using MDCK-URAT1 stable expression cell. The cells were treated with (I) at various concentrations in minimal essential culture medium, and (I) was found to have IC 50 of 0.20±0.06 μM.	For treating and preventing hyperuricemia and gout (claimed) and disease resulting from hyperuricemia such as salt storage disease, arthritis, urinary calculi, ischemic heart disease, obesity, hypertension and hyperlipidemia.	(I) Is highly safe as uricosuric agent and effectively inhibits URAT1.	ORGANIC CHEMISTRY - Preferred Components: The brominating agent is N-bromosuccinimide. The hydroxy protective group is based on lower alkyl ether.	JP2006514581A	2005-06-10	2011-11-16	Dead	Dead	Dead	A61K0031343 | A61P001302 | A61P001902 | A61P001906 | A61P004300 | C07D030780	C07D030780 (IPC 1-7) | A61K0031343 (IPC 1-7) | A61P001302 (IPC 1-7) | A61P001902 (IPC 1-7) | A61P001906 (IPC 1-7) | A61P004300 (IPC 1-7) | A61K0031343 | A61P001900 | A61P004300 | C07D030700 | A61K003134 | A61P001302 | A61P001902 | A61P001906 | C07D030780 | C07D030793	A61, C07	A61K0031, A61P0013, A61P0019, A61P0043, C07D0307	TORII YAKUHIN KK,JP | HUMAN CELL SYSTEMS KK,JP	HUMAN CELL SYSTEMS INC | JAPAN TOBACCO INC.		請求の範囲 [I] 6—ヒドロキシベンズブロマロン又はその塩、及び製薬上許容される担体を含有して なる医薬組成物。 [2] 医薬糸且成物が、高尿酸血症又は高尿酸血症に起因する疾患の治療 ·予防剤であ る請求項 1に記載の医薬組成物。 [3] 医薬組成物が、痛風の治療 ·予防剤である請求項 1又は 2に記載の医薬組成物。 [4] 医薬組成物が、尿酸排泄促進剤である請求項 1に記載の医薬組成物。 [5] 医薬組成物が、キサンチンォキシダーゼ阻害剤である請求項 1に記載の医薬組成 物。 [6] 6—ヒドロキシベンズブロマロン又はその塩を含有してなる、腎臓における尿酸の取 り込み抑制剤。 [7] 腎臓における尿酸の取り込み力 尿酸特異的トランスポーターである URAT1によ る取り込みである請求項 6に記載の抑制剤。 [8] 高尿酸血症又は高尿酸血症に起因する疾患の治療'予防のための医薬糸且成物…	|1. Pharmaceutical composition for the treatment and prevention of the disease resulting from the hyperuricemia or hyperuricemia containing the 6-hydroxy benzbromarone or its salt, and a pharmaceutically acceptable support|carrier. | 2. Pharmaceutical composition is the treatment and preventive agent of a gout, Pharmaceutical composition of Claim 1. | 3. Pharmaceutical composition is a uric acid …	JP	2011	JP	2005
MY2005PI005507A0	13	NITROGEN-CONTAINING FUSED RING COMPOUNDS AND USE THEREOF			NITROGEN-CONTAINING FUSED RING COMPOUNDS AND USE THEREOF	NITROGEN-CONTAINING FUSED RING COMPOUNDS AND USE THEREOF	4 0 7 ABSTRACT NITIROGEN-CONTAINING FUSED RING COMPOUNDS AND USE THEREOF A URAT1 ACTIVITY INHIBITOR CONTAINING A NITROGEN- CONTAINING FUSED RING COMPOUND REPRESENTED BY THE FOLLOWING 5 FORMULA (1]: Y J AO R- X'TN"XI, (I] R WHEREIN EACH SYMBOL IS AS DEFINED IN THE DESCRIPTION. 'FILE PRESENT INVENTION IS USEFUL FOR THE PROPHYLAXIS OR TREATMENT OF PATHOLOGY SHOWINA INVOLVEMENT OF URIC ACID, SUCH AS …		4 0 7 ABSTRACT NITIROGEN-CONTAINING FUSED RING COMPOUNDS AND USE THEREOF A URAT1 ACTIVITY INHIBITOR CONTAINING A NITROGEN- CONTAINING FUSED RING COMPOUND REPRESENTED BY THE FOLLOWING 5 FORMULA (1]: Y J AO R- X'TN"XI, (I] R WHEREIN EACH SYMBOL IS AS DEFINED IN THE DESCRIPTION. 'FILE PRESENT INVENTION IS USEFUL FOR THE PROPHYLAXIS OR TREATMENT OF PATHOLOGY SHOWINA INVOLVEMENT OF URIC ACID, SUCH AS …								MY2005PI5507A	2005-11-24	2006-05-29	Dead	没有关联的 DWPI 同族专利	没有关联的 INPADOC 同族专利					JAPAN TOBACCO INC.,JP	JAPAN TOBACCO INC.				MY	2006	MY	2005
WO2006057460A1	14	NITROGEN-CONTAINING FUSED RING COMPOUND AND USE THEREOF | COMPOSE A BASE DE CYCLES ACCOLES AZOTES ET SES UTILISATION	Novel URAT1 activation inhibitor, useful for treating or preventing pathological condition associated with uric acid, such as arthritis, hyperuricemia, gouty node, acute gouty arthritis, chronic gouty arthritis, renal dysfunction	NOVEL ACTIVATE INHIBIT USEFUL TREAT PREVENT PATHOLOGICAL CONDITION ASSOCIATE URIC ACID ARTHRITIS HYPERURICAEMIC NODE ACUTE CHRONIC RENAL DYSFUNCTION	COMPOSE A BASE DE CYCLES ACCOLES AZOTES ET SES UTILISATION	NITROGEN-CONTAINING FUSED RING COMPOUND AND USE THEREOF	An URAT1 activity inhibitor which contains a nitrogen-containing fused ring compound represented by the following general formula [1]: [1] wherein each symbol is as defined in the description. This URAT1 activity inhibitor is useful in, for example, treating pathological conditions in which uric acid participates such as hyperuricemia, gouty node, acute gouty arthritis, chronic gouty arthritis, g…	A URAT1 activation inhibitor (I), comprising substance that inhibits URAT1 activity, and not CYP activity, is new. INDEPENDENT CLAIMS are also included for:a pharmaceutical composition (C1), comprising (I) or its salt;a URAT1 activation inhibitor (II), comprising (I) or its salt;agent (III) for decreasing blood uric acid level, comprising substance which inhibits URAT1 activity and not CYP activi…	An URAT1 activity inhibitor which contains a nitrogen-containing fused ring compound represented by the following general formula [1]: [1] wherein each symbol is as defined in the description. This URAT1 activity inhibitor is useful in, for example, treating pathological conditions in which uric acid participates such as hyperuricemia, gouty node, acute gouty arthritis, chronic gouty arthritis, g…	A URAT1 activation inhibitor (I), comprising substance that inhibits URAT1 activity, and not CYP activity, is new.	INDEPENDENT CLAIMS are also included for: a pharmaceutical composition (C1), comprising (I) or its salt;a URAT1 activation inhibitor (II), comprising (I) or its salt;agent (III) for decreasing blood uric acid level, comprising substance which inhibits URAT1 activity and not CYP activity, compound (1) or its salt, or (I) or its salt;agent (A1) for treating or preventing pathological condition asso…	Antiarthritic; Antigout; Nephrotropic; Cardiant; Vasotropic.	URAT1 inhibitor (claimed). No biological data given.	(I) and (A1) is useful for treating or preventing pathological condition associated with uric acid, such as hyperuricemia, gouty node, acute gouty arthritis, chronic gouty arthritis, gouty kidney, urinary calculi, renal dysfunction, coronary artery disease and ischemic heart disease. (I) is useful for treating or preventing above conditions, for inhibiting URAT1 activity, for reducing blood uric …	(I) effectively inhibits URAT1 activity.	BIOTECHNOLOGY - Preferred Inhibitor: In (I), CYP is CYP2C9. (I) shows 50% inhibitory concentration with respect to URAT1 activity and not CYP, at 1 μM or more. Preferred Composition: (C1) has therapeutic agent for hyperuricemia, gouty arthritis, gouty kidney, urinary calculi, hypertension and its complications, hyperlipidemia or its complications, diabetes or its complications, obesity or its com…	WO2005JP22259A	2005-11-29	2006-06-01	Dead	Dead	Indeterminate	A61K004500 | A61K0031404 | A61K003147 | A61K0031498 | A61K0031538 | A61K00315383 | A61K00315415 | A61K003155 | A61K00315513 | A61P000910 | A61P001302 | A61P001312 | A61P001902 | A61P001906 | A61P004300 | C07D020908 | C07D021508 | C07D022316 | C07D024142 | C07D024150 | C07D024312 | C07D026534 | C07D026536 | C07D026538 | C07D027916 | C07D041306 | C07D049804	A61K004500 (IPC 1-7) | A61K0031404 (IPC 1-7) | A61K003147 (IPC 1-7) | A61K0031498 (IPC 1-7) | A61K0031538 (IPC 1-7) | A61K00315383 (IPC 1-7) | A61K00315415 (IPC 1-7) | A61P001302 (IPC 1-7) | A61P000910 (IPC 1-7) | C07D020908 (IPC 1-7) | C07D021508 (IPC 1-7) | C07D024150 (IPC 1-7) | C07D024312 (IPC 1-7) | C07D026534 (IPC 1-7) | C07D026536 (IPC 1-7) | C07D026538 (IPC 1-7) | C07D027916 (IPC 1-7) | C…	A61, C07	A61K0045, A61K0031, A61P0009, A61P0013, A61P0019, A61P0043, C07D0209, C07D0215, C07D0223, C07D0241, C07D0243, C07D0265, C07D0279, C07D0413, C07D0498	JAPAN TOBACCO INC.,JP	JAPAN TOBACCO INC.		1. URAT1 activation inhibitor which contains substance which inhibits URAT1 activity and does not inhibit CYP substantially. 2. URAT1 activation inhibitor of Claim 1 wherein CYP is CYP2C9. 3. URAT1 activation inhibitor of Claim 1 or 2 wherein 50% inhibitory concentration with respect to CYP2C9 of substance which inhibits URAT1 activity and does not inhibit CYP substantially is 1 micro|micron|muM …	|1. URAT1 activation inhibitor which contains substance which inhibits URAT1 activity and does not inhibit CYP substantially. | 2. URAT1 activation inhibitor of Claim 1 wherein CYP is CYP2C9. | 3. URAT1 activation inhibitor of Claim 1 or 2 wherein 50% inhibitory concentration with respect to CYP2C9 of substance which inhibits URAT1 activity and does not inhibit CYP substantially is 1 micro|micron…	WO	2006	JP	2005	JP4321669A | JP41054765A | JP2002513425A | JP43021669A | JP7002800A | JP8301848A | WO2004085401A1 | JP2003513082A | JP4154765A
JP2006176505A	14.1	NITROGEN-CONTAINING CONDENSED RING COMPOUND AND APPLICATION THEREOF | A nitrogen -containing condensed ring compound and its use	Novel URAT1 activation inhibitor, useful for treating or preventing pathological condition associated with uric acid, such as arthritis, hyperuricemia, gouty node, acute gouty arthritis, chronic gouty arthritis, renal dysfunction	NOVEL ACTIVATE INHIBIT USEFUL TREAT PREVENT PATHOLOGICAL CONDITION ASSOCIATE URIC ACID ARTHRITIS HYPERURICAEMIC NODE ACUTE CHRONIC RENAL DYSFUNCTION	A nitrogen -containing condensed ring compound and its use	A nitrogen -containing condensed ring compound and its use	<P>PROBLEM TO BE SOLVED: To provide an excellent URAT1 (urate transporter 1) activity inhibitor effective in treatment, etc., of pathological conditions in which uric acid is associated such as hyperuricemia, gouty node, acute gouty arthritis, chronic gouty arthritis, gouty kidney, urinary calculus, renal dysfunction, coronary artery disease and ischemic heart disease. <P>SOLUTION: The URAT1 acti…	A URAT1 activation inhibitor (I), comprising substance that inhibits URAT1 activity, and not CYP activity, is new. INDEPENDENT CLAIMS are also included for:a pharmaceutical composition (C1), comprising (I) or its salt;a URAT1 activation inhibitor (II), comprising (I) or its salt;agent (III) for decreasing blood uric acid level, comprising substance which inhibits URAT1 activity and not CYP activi…	PROBLEM TO BE SOLVED: To provide an excellent URAT1 (urate transporter 1) activity inhibitor effective in treatment, etc., of pathological conditions in which uric acid is associated such as hyperuricemia, gouty node, acute gouty arthritis, chronic gouty arthritis, gouty kidney, urinary calculus, renal dysfunction, coronary artery disease and ischemic heart disease. SOLUTION: The URAT1 activity i…	A URAT1 activation inhibitor (I), comprising substance that inhibits URAT1 activity, and not CYP activity, is new.	INDEPENDENT CLAIMS are also included for: a pharmaceutical composition (C1), comprising (I) or its salt;a URAT1 activation inhibitor (II), comprising (I) or its salt;agent (III) for decreasing blood uric acid level, comprising substance which inhibits URAT1 activity and not CYP activity, compound (1) or its salt, or (I) or its salt;agent (A1) for treating or preventing pathological condition asso…	Antiarthritic; Antigout; Nephrotropic; Cardiant; Vasotropic.	URAT1 inhibitor (claimed). No biological data given.	(I) and (A1) is useful for treating or preventing pathological condition associated with uric acid, such as hyperuricemia, gouty node, acute gouty arthritis, chronic gouty arthritis, gouty kidney, urinary calculi, renal dysfunction, coronary artery disease and ischemic heart disease. (I) is useful for treating or preventing above conditions, for inhibiting URAT1 activity, for reducing blood uric …	(I) effectively inhibits URAT1 activity.	BIOTECHNOLOGY - Preferred Inhibitor: In (I), CYP is CYP2C9. (I) shows 50% inhibitory concentration with respect to URAT1 activity and not CYP, at 1 μM or more. Preferred Composition: (C1) has therapeutic agent for hyperuricemia, gouty arthritis, gouty kidney, urinary calculi, hypertension and its complications, hyperlipidemia or its complications, diabetes or its complications, obesity or its com…	JP2005343214A	2005-11-29	2006-07-06	Dead	Dead	Indeterminate	A61K004500 | A61K0031404 | A61K003147 | A61K0031498 | A61K0031538 | A61K00315383 | A61K00315415 | A61K003155 | A61K00315513 | A61K0031553 | A61P000900 | A61P000910 | A61P001304 | A61P001312 | A61P001902 | A61P001906 | A61P004300 | C07D020908 | C07D021508 | C07D022316 | C07D024142 | C07D024314 | C07D026536 | C07D026714 | C07D027916 | C07D041306 | C07D049804	A61K004500 (IPC 1-7) | A61K0031404 (IPC 1-7) | A61K003147 (IPC 1-7) | A61K0031498 (IPC 1-7) | A61K0031538 (IPC 1-7) | A61K00315383 (IPC 1-7) | A61K00315415 (IPC 1-7) | A61P001302 (IPC 1-7) | A61P000910 (IPC 1-7) | C07D020908 (IPC 1-7) | C07D021508 (IPC 1-7) | C07D024150 (IPC 1-7) | C07D024312 (IPC 1-7) | C07D026534 (IPC 1-7) | C07D026536 (IPC 1-7) | C07D026538 (IPC 1-7) | C07D027916 (IPC 1-7) | C…	A61, C07	A61K0045, A61K0031, A61P0009, A61P0013, A61P0019, A61P0043, C07D0209, C07D0215, C07D0223, C07D0241, C07D0243, C07D0265, C07D0267, C07D0279, C07D0413, C07D0498	JAPAN TOBACCO INC	JAPAN TOBACCO INC.		1. URAT1 activation inhibitor which contains the substance which inhibits URAT1 activity and does not inhibit CYP substantially. 2. URAT1 activation inhibitor of Claim 1 whose CYP is CYP 2C9. 3. URAT1 activation inhibitor of Claim 1 or 2 whose 50% inhibitory concentration with respect to CYP 2C9 of the substance which inhibits URAT1 activity and does not inhibit CYP substantially is 1 micro|micro…	|1. URAT1 activation inhibitor which contains the substance which inhibits URAT1 activity and does not inhibit CYP substantially. | 2. URAT1 activation inhibitor of Claim 1 whose CYP is CYP 2C9. | 3. URAT1 activation inhibitor of Claim 1 or 2 whose 50% inhibitory concentration with respect to CYP 2C9 of the substance which inhibits URAT1 activity and does not inhibit CYP substantially is 1 micro|…	JP	2006	JP	2005	JP2007039466A | JP2003513082A | JP4321669A | JP7002800A | JP4154765A | JP8301848A
TW200630108A	14.2	Nitrogen-containing fused ring compounds and use thereof | NITROGEN－CONTAINING FUSED RING COMPOUNDS AND USE THEREOF | 含氮稠環化合物及其用途	Novel URAT1 activation inhibitor, useful for treating or preventing pathological condition associated with uric acid, such as arthritis, hyperuricemia, gouty node, acute gouty arthritis, chronic gouty arthritis, renal dysfunction	NOVEL ACTIVATE INHIBIT USEFUL TREAT PREVENT PATHOLOGICAL CONDITION ASSOCIATE URIC ACID ARTHRITIS HYPERURICAEMIC NODE ACUTE CHRONIC RENAL DYSFUNCTION	含氮稠環化合物及其用途	NITROGEN－CONTAINING FUSED RING COMPOUNDS AND USE THEREOF	A URAT1 activity inhibitor containing a nitrogen-containing fused ring compound represented by the following formula [1]: wherein each symbol is as defined in the description. The present invention is useful for the prophylaxis or treatment of pathology showing involvement of uric acid, such as hyperuricemia, gouty tophus, acute gouty arthritis, chronic gouty arthritis, gouty kidney, urolithiasis…	A URAT1 activation inhibitor (I), comprising substance that inhibits URAT1 activity, and not CYP activity, is new. INDEPENDENT CLAIMS are also included for:a pharmaceutical composition (C1), comprising (I) or its salt;a URAT1 activation inhibitor (II), comprising (I) or its salt;agent (III) for decreasing blood uric acid level, comprising substance which inhibits URAT1 activity and not CYP activi…	A URAT1 activity inhibitor containing a nitrogen－containing fused ring compound represented by the fol lowing formula [1]: wherein each symbol is as defined in the description. The present invention is useful for the prophylaxis or treatment of pathology showing involvement of uric acid, such as hyperuricemia, gouty tophus, acute gouty arthritis, chronic gouty arthritis, gouty kidney, urolithiasi…	A URAT1 activation inhibitor (I), comprising substance that inhibits URAT1 activity, and not CYP activity, is new.	INDEPENDENT CLAIMS are also included for: a pharmaceutical composition (C1), comprising (I) or its salt;a URAT1 activation inhibitor (II), comprising (I) or its salt;agent (III) for decreasing blood uric acid level, comprising substance which inhibits URAT1 activity and not CYP activity, compound (1) or its salt, or (I) or its salt;agent (A1) for treating or preventing pathological condition asso…	Antiarthritic; Antigout; Nephrotropic; Cardiant; Vasotropic.	URAT1 inhibitor (claimed). No biological data given.	(I) and (A1) is useful for treating or preventing pathological condition associated with uric acid, such as hyperuricemia, gouty node, acute gouty arthritis, chronic gouty arthritis, gouty kidney, urinary calculi, renal dysfunction, coronary artery disease and ischemic heart disease. (I) is useful for treating or preventing above conditions, for inhibiting URAT1 activity, for reducing blood uric …	(I) effectively inhibits URAT1 activity.	BIOTECHNOLOGY - Preferred Inhibitor: In (I), CYP is CYP2C9. (I) shows 50% inhibitory concentration with respect to URAT1 activity and not CYP, at 1 μM or more. Preferred Composition: (C1) has therapeutic agent for hyperuricemia, gouty arthritis, gouty kidney, urinary calculi, hypertension and its complications, hyperlipidemia or its complications, diabetes or its complications, obesity or its com…	TW2005141420A	2005-11-25	2006-09-01	Dead	Dead	Indeterminate	A61K004500	A61K004500 (IPC 1-7) | A61K0031404 (IPC 1-7) | A61K003147 (IPC 1-7) | A61K0031498 (IPC 1-7) | A61K0031538 (IPC 1-7) | A61K00315383 (IPC 1-7) | A61K00315415 (IPC 1-7) | A61P001302 (IPC 1-7) | A61P000910 (IPC 1-7) | C07D020908 (IPC 1-7) | C07D021508 (IPC 1-7) | C07D024150 (IPC 1-7) | C07D024312 (IPC 1-7) | C07D026534 (IPC 1-7) | C07D026536 (IPC 1-7) | C07D026538 (IPC 1-7) | C07D027916 (IPC 1-7) | C…	A61	A61K0045	JAPAN TOBACCO INC.,JP | 日本煙草產業股份有限公司,JP	JAPAN TOBACCO INC.		1. 一種尿酸鹽轉運子1(URAT1)活性抑制劑，包含抑制URAT1活性而實質上不抑制CYP之物質。 2. 如申請專利範圍第1項之抑制劑，其中，CYP為CYP2C9。 3. 如申請專利範圍第1或2項之抑制劑，其中，抑制50%之CYP2C9所需之該物質濃度不低於1 μ M。 4. 一種URAT1活性抑制劑，包含由下式[1]表示之含氮稠環化合物或其醫藥上可接受之鹽：其中，R1、R2及R3係相同或相異且各為1)氫原子，或2)選自下列群組A之基團，或3)R1及R2可與其所鍵結之碳原子一起形成視需要可經一個或多個相同或相異之選自下列群組A之取代基取代且具有3至14個碳原子之飽和或不飽和碳環基，或4)R2及R3可與其所鍵結之碳原子一起形成視需要可經一個或多個相同或相異之選自下列群組A之取代基取代且具有3至14個碳原子之飽和或不飽和碳環基；Y為1)－CO－，2)－CS－，或3)－S(＝O)2－；X1為…	|1. A urate transporter 1 (URAT1) activity inhibitor comprising a substance that inhibits URAT1 activity without substantially inhibiting CYP. | 2. For example, the inhibitor of the scope of claim 1 wherein CYP is CYP2C9. | 3. The inhibitor of claim 1 or 2, wherein the concentration of the substance required to inhibit 50% of CYP2C9 is not less than 1 μM. | 4. An inhibitor of URAT1 activity compr…	TW	2006	TW	2005
US20070010670A1	14.3	Nitrogen-containing fused ring compounds and use thereof	Novel URAT1 activation inhibitor, useful for treating or preventing pathological condition associated with uric acid, such as arthritis, hyperuricemia, gouty node, acute gouty arthritis, chronic gouty arthritis, renal dysfunction	NOVEL ACTIVATE INHIBIT USEFUL TREAT PREVENT PATHOLOGICAL CONDITION ASSOCIATE URIC ACID ARTHRITIS HYPERURICAEMIC NODE ACUTE CHRONIC RENAL DYSFUNCTION	Nitrogen-containing fused ring compounds and use thereof	Nitrogen-containing fused ring compounds and use thereof	A URAT1 activity inhibitor containing a nitrogen-containing fused ring compound represented by the following formula [1]: wherein each symbol is as defined in the description. The present invention is useful for the prophylaxis or treatment of pathology showing involvement of uric acid, such as hyperuricemia, gouty tophus, acute gouty arthritis, chronic gouty arthritis, gouty kidney, urolithiasis…	A URAT1 activation inhibitor (I), comprising substance that inhibits URAT1 activity, and not CYP activity, is new. INDEPENDENT CLAIMS are also included for:a pharmaceutical composition (C1), comprising (I) or its salt;a URAT1 activation inhibitor (II), comprising (I) or its salt;agent (III) for decreasing blood uric acid level, comprising substance which inhibits URAT1 activity and not CYP activi…	A URAT1 activity inhibitor containing a nitrogen-containing fused ring compound represented by the following formula [1]: wherein each symbol is as defined in the description. The present invention is useful for the prophylaxis or treatment of pathology showing involvement of uric acid, such as hyperuricemia, gouty tophus, acute gouty arthritis, chronic gouty arthritis, gouty kidney, urolithiasis…	A URAT1 activation inhibitor (I), comprising substance that inhibits URAT1 activity, and not CYP activity, is new.	INDEPENDENT CLAIMS are also included for: a pharmaceutical composition (C1), comprising (I) or its salt;a URAT1 activation inhibitor (II), comprising (I) or its salt;agent (III) for decreasing blood uric acid level, comprising substance which inhibits URAT1 activity and not CYP activity, compound (1) or its salt, or (I) or its salt;agent (A1) for treating or preventing pathological condition asso…	Antiarthritic; Antigout; Nephrotropic; Cardiant; Vasotropic.	URAT1 inhibitor (claimed). No biological data given.	(I) and (A1) is useful for treating or preventing pathological condition associated with uric acid, such as hyperuricemia, gouty node, acute gouty arthritis, chronic gouty arthritis, gouty kidney, urinary calculi, renal dysfunction, coronary artery disease and ischemic heart disease. (I) is useful for treating or preventing above conditions, for inhibiting URAT1 activity, for reducing blood uric …	(I) effectively inhibits URAT1 activity.	BIOTECHNOLOGY - Preferred Inhibitor: In (I), CYP is CYP2C9. (I) shows 50% inhibitory concentration with respect to URAT1 activity and not CYP, at 1 μM or more. Preferred Composition: (C1) has therapeutic agent for hyperuricemia, gouty arthritis, gouty kidney, urinary calculi, hypertension and its complications, hyperlipidemia or its complications, diabetes or its complications, obesity or its com…	US2005288792A	2005-11-29	2007-01-11	Dead	Dead	Indeterminate	C07D048702	A61K004500 (IPC 1-7) | A61K0031404 (IPC 1-7) | A61K003147 (IPC 1-7) | A61K0031498 (IPC 1-7) | A61K0031538 (IPC 1-7) | A61K00315383 (IPC 1-7) | A61K00315415 (IPC 1-7) | A61P001302 (IPC 1-7) | A61P000910 (IPC 1-7) | C07D020908 (IPC 1-7) | C07D021508 (IPC 1-7) | C07D024150 (IPC 1-7) | C07D024312 (IPC 1-7) | C07D026534 (IPC 1-7) | C07D026536 (IPC 1-7) | C07D026538 (IPC 1-7) | C07D027916 (IPC 1-7) | C…	C07	C07D0487	Japan Tobacco Inc.,Tokyo,JP	JAPAN TOBACCO INC.		1. A URAT1 activity inhibitor comprising a substance that inhibits URAT1 activity and does not substantially inhibit CYP. 2. The inhibitor of claim 1, wherein CYP is CYP2C9. 3. The inhibitor of claim 1, wherein the concentration of the substance necessary for inhibiting CYP2C9 by 50% is not less than 1 μM. 4. A URAT1 activity inhibitor comprising a nitrogen-containing fused ring compound represen…	|1. A URAT1 activity inhibitor comprising a substance that inhibits URAT1 activity and does not substantially inhibit CYP. | 2. The inhibitor of claim 1, wherein CYP is CYP2C9. | 3. The inhibitor of claim 1, wherein the concentration of the substance necessary for inhibiting CYP2C9 by 50% is not less than 1 μM. | 4. A URAT1 activity inhibitor comprising a nitrogen-containing fused ring compound r…	US	2007	US	2005	US5859006A | US5889022A | US20030069236A1 | US20050136065A1 | US20040147542A1 | US5447928A | US20090233910A1 | US5258510A | US6683195B2 | US20040072833A1 | US4335123A | US6638977B1 | US5985869A | US6495542B1 | US6350757B1 | US6093742A | US4400387A | US5244898A | US5559230A | US20040204450A1 | US5475106A | US4017632A | US5504213A | US20020049194A1 | US5420126A | US4405788A | US5753677A | US5364880…
JP2007039466A	14.4	NITROGEN-CONTAINING CONDENSED RING COMPOUND AND APPLICATION THEREOF | A nitrogen -containing condensed ring compound and its use	Novel URAT1 activation inhibitor, useful for treating or preventing pathological condition associated with uric acid, such as arthritis, hyperuricemia, gouty node, acute gouty arthritis, chronic gouty arthritis, renal dysfunction	NOVEL ACTIVATE INHIBIT USEFUL TREAT PREVENT PATHOLOGICAL CONDITION ASSOCIATE URIC ACID ARTHRITIS HYPERURICAEMIC NODE ACUTE CHRONIC RENAL DYSFUNCTION	A nitrogen -containing condensed ring compound and its use	A nitrogen -containing condensed ring compound and its use	<P>PROBLEM TO BE SOLVED: To provide an excellent URAT1 (urate transporter 1) activity inhibitor effective in treatment, etc., of pathological conditions in which uric acid is associated such as hyperuricemia, gouty tophus, acute gouty arthritis, chronic gouty arthritis, gouty kidney, urolithiasis, renal function disorder, coronary artery disease and ischemic heart disease. <P>SOLUTION: The URAT1 …	A URAT1 activation inhibitor (I), comprising substance that inhibits URAT1 activity, and not CYP activity, is new. INDEPENDENT CLAIMS are also included for:a pharmaceutical composition (C1), comprising (I) or its salt;a URAT1 activation inhibitor (II), comprising (I) or its salt;agent (III) for decreasing blood uric acid level, comprising substance which inhibits URAT1 activity and not CYP activi…	PROBLEM TO BE SOLVED: To provide an excellent URAT1 (urate transporter 1) activity inhibitor effective in treatment, etc., of pathological conditions in which uric acid is associated such as hyperuricemia, gouty tophus, acute gouty arthritis, chronic gouty arthritis, gouty kidney, urolithiasis, renal function disorder, coronary artery disease and ischemic heart disease. SOLUTION: The URAT1 activi…	A URAT1 activation inhibitor (I), comprising substance that inhibits URAT1 activity, and not CYP activity, is new.	INDEPENDENT CLAIMS are also included for: a pharmaceutical composition (C1), comprising (I) or its salt;a URAT1 activation inhibitor (II), comprising (I) or its salt;agent (III) for decreasing blood uric acid level, comprising substance which inhibits URAT1 activity and not CYP activity, compound (1) or its salt, or (I) or its salt;agent (A1) for treating or preventing pathological condition asso…	Antiarthritic; Antigout; Nephrotropic; Cardiant; Vasotropic.	URAT1 inhibitor (claimed). No biological data given.	(I) and (A1) is useful for treating or preventing pathological condition associated with uric acid, such as hyperuricemia, gouty node, acute gouty arthritis, chronic gouty arthritis, gouty kidney, urinary calculi, renal dysfunction, coronary artery disease and ischemic heart disease. (I) is useful for treating or preventing above conditions, for inhibiting URAT1 activity, for reducing blood uric …	(I) effectively inhibits URAT1 activity.	BIOTECHNOLOGY - Preferred Inhibitor: In (I), CYP is CYP2C9. (I) shows 50% inhibitory concentration with respect to URAT1 activity and not CYP, at 1 μM or more. Preferred Composition: (C1) has therapeutic agent for hyperuricemia, gouty arthritis, gouty kidney, urinary calculi, hypertension and its complications, hyperlipidemia or its complications, diabetes or its complications, obesity or its com…	JP2006275758A	2006-10-06	2007-02-15	Dead	Dead	Indeterminate	A61K004500 | A61K0031404 | A61K003147 | A61K0031498 | A61K0031538 | A61K00315383 | A61K00315415 | A61K003155 | A61K00315513 | A61K0031553 | A61P000304 | A61P000306 | A61P000310 | A61P000904 | A61P000910 | A61P000912 | A61P001302 | A61P001312 | A61P001902 | A61P001906 | A61P004300 | C07D020908 | C07D021506 | C07D022316 | C07D024140 | C07D026534 | C07D026536 | C07D026712 | C07D027916 | C07D041306 |…	A61K004500 (IPC 1-7) | A61K0031404 (IPC 1-7) | A61K003147 (IPC 1-7) | A61K0031498 (IPC 1-7) | A61K0031538 (IPC 1-7) | A61K00315383 (IPC 1-7) | A61K00315415 (IPC 1-7) | A61P001302 (IPC 1-7) | A61P000910 (IPC 1-7) | C07D020908 (IPC 1-7) | C07D021508 (IPC 1-7) | C07D024150 (IPC 1-7) | C07D024312 (IPC 1-7) | C07D026534 (IPC 1-7) | C07D026536 (IPC 1-7) | C07D026538 (IPC 1-7) | C07D027916 (IPC 1-7) | C…	A61, C07	A61K0045, A61K0031, A61P0003, A61P0009, A61P0013, A61P0019, A61P0043, C07D0209, C07D0215, C07D0223, C07D0241, C07D0265, C07D0267, C07D0279, C07D0413, C07D0498	JAPAN TOBACCO INC	JAPAN TOBACCO INC.		1. URAT1 activation inhibitor containing the substance which inhibits URAT1 activity and does not inhibit CYP substantially. 2. URAT1 activation inhibitor of Claim 1 whose CYP is CYP2C9. 3. URAT1 activation inhibitor of Claim 1 or 2 whose 50% inhibitory concentration with respect to CYP2C9 of the substance which inhibits URAT1 activity and does not inhibit CYP substantially is 1 micro|micron|muM …	|1. URAT1 activation inhibitor containing the substance which inhibits URAT1 activity and does not inhibit CYP substantially. | 2. URAT1 activation inhibitor of Claim 1 whose CYP is CYP2C9. | 3. URAT1 activation inhibitor of Claim 1 or 2 whose 50% inhibitory concentration with respect to CYP2C9 of the substance which inhibits URAT1 activity and does not inhibit CYP substantially is 1 micro|micron…	JP	2007	JP	2006
EP1820515A1	14.5	NITROGEN-CONTAINING FUSED RING COMPOUND AND USE THEREOF | STICKSTOFFHALTIGE KONDENSIERTE RINGVERBINDUNG UND IHRE VERWENDUNG | COMPOSE A BASE DE CYCLES ACCOLES AZOTES ET SES UTILISATION	Novel URAT1 activation inhibitor, useful for treating or preventing pathological condition associated with uric acid, such as arthritis, hyperuricemia, gouty node, acute gouty arthritis, chronic gouty arthritis, renal dysfunction	NOVEL ACTIVATE INHIBIT USEFUL TREAT PREVENT PATHOLOGICAL CONDITION ASSOCIATE URIC ACID ARTHRITIS HYPERURICAEMIC NODE ACUTE CHRONIC RENAL DYSFUNCTION	STICKSTOFFHALTIGE KONDENSIERTE RINGVERBINDUNG UND IHRE VERWENDUNG | COMPOSE A BASE DE CYCLES ACCOLES AZOTES ET SES UTILISATION	NITROGEN-CONTAINING FUSED RING COMPOUND AND USE THEREOF	A URAT1 activity inhibitor containing a nitrogen-containing fused ring compound represented by the following formula [1]: wherein each symbol is as defined in the description. The present invention is useful for the prophylaxis or treatment of pathology showing involvement of uric acid, such as hyperuricemia, gouty tophus, acute gouty arthritis, chronic gouty arthritis, gouty kidney, urolithiasis…	A URAT1 activation inhibitor (I), comprising substance that inhibits URAT1 activity, and not CYP activity, is new. INDEPENDENT CLAIMS are also included for:a pharmaceutical composition (C1), comprising (I) or its salt;a URAT1 activation inhibitor (II), comprising (I) or its salt;agent (III) for decreasing blood uric acid level, comprising substance which inhibits URAT1 activity and not CYP activi…	A URAT1 activity inhibitor containing a nitrogen-containing fused ring compound represented by the following formula [1]: wherein each symbol is as defined in the description. The present invention is useful for the prophylaxis or treatment of pathology showing involvement of uric acid, such as hyperuricemia, gouty tophus, acute gouty arthritis, chronic gouty arthritis, gouty kidney, urolithiasis…	A URAT1 activation inhibitor (I), comprising substance that inhibits URAT1 activity, and not CYP activity, is new.	INDEPENDENT CLAIMS are also included for: a pharmaceutical composition (C1), comprising (I) or its salt;a URAT1 activation inhibitor (II), comprising (I) or its salt;agent (III) for decreasing blood uric acid level, comprising substance which inhibits URAT1 activity and not CYP activity, compound (1) or its salt, or (I) or its salt;agent (A1) for treating or preventing pathological condition asso…	Antiarthritic; Antigout; Nephrotropic; Cardiant; Vasotropic.	URAT1 inhibitor (claimed). No biological data given.	(I) and (A1) is useful for treating or preventing pathological condition associated with uric acid, such as hyperuricemia, gouty node, acute gouty arthritis, chronic gouty arthritis, gouty kidney, urinary calculi, renal dysfunction, coronary artery disease and ischemic heart disease. (I) is useful for treating or preventing above conditions, for inhibiting URAT1 activity, for reducing blood uric …	(I) effectively inhibits URAT1 activity.	BIOTECHNOLOGY - Preferred Inhibitor: In (I), CYP is CYP2C9. (I) shows 50% inhibitory concentration with respect to URAT1 activity and not CYP, at 1 μM or more. Preferred Composition: (C1) has therapeutic agent for hyperuricemia, gouty arthritis, gouty kidney, urinary calculi, hypertension and its complications, hyperlipidemia or its complications, diabetes or its complications, obesity or its com…	EP2005811303A	2005-11-29	2007-08-22	Dead	Dead	Indeterminate	A61K004500 | A61K0031498 | A61K0031538	A61K004500 (IPC 1-7) | A61K0031404 (IPC 1-7) | A61K003147 (IPC 1-7) | A61K0031498 (IPC 1-7) | A61K0031538 (IPC 1-7) | A61K00315383 (IPC 1-7) | A61K00315415 (IPC 1-7) | A61P001302 (IPC 1-7) | A61P000910 (IPC 1-7) | C07D020908 (IPC 1-7) | C07D021508 (IPC 1-7) | C07D024150 (IPC 1-7) | C07D024312 (IPC 1-7) | C07D026534 (IPC 1-7) | C07D026536 (IPC 1-7) | C07D026538 (IPC 1-7) | C07D027916 (IPC 1-7) | C…	A61	A61K0045, A61K0031	Japan Tobacco Inc.,Tokyo 105-8422,JP,100151457	JAPAN TOBACCO INC.		1. A URAT1 activity inhibitor comprising a substance that inhibits URAT1 activity and does not substantially inhibit CYP. 2. The inhibitor of claim 1, wherein CYP is CYP2C9. 3. The inhibitor of claim 1 or 2, wherein the concentration of the substance necessary for inhibiting CYP2C9 by 50% is not less than 1 µM. 4. A URAT1 activity inhibitor comprising a nitrogen-containing fused ring compound rep…	|1. A URAT1 activity inhibitor comprising a substance that inhibits URAT1 activity and does not substantially inhibit CYP. | 2. The inhibitor of claim 1, wherein CYP is CYP2C9. | 3. The inhibitor of claim 1 or 2, wherein the concentration of the substance necessary for inhibiting CYP2C9 by 50% is not less than 1 µM. | 4. A URAT1 activity inhibitor comprising a nitrogen-containing fused ring compo…	EP	2007	EP	2005	WO2006057460A1 | WO2006108965A2
JP03988832B2	14.6	A nitrogen containing condensed ring compound and its use	Novel URAT1 activation inhibitor, useful for treating or preventing pathological condition associated with uric acid, such as arthritis, hyperuricemia, gouty node, acute gouty arthritis, chronic gouty arthritis, renal dysfunction	NOVEL ACTIVATE INHIBIT USEFUL TREAT PREVENT PATHOLOGICAL CONDITION ASSOCIATE URIC ACID ARTHRITIS HYPERURICAEMIC NODE ACUTE CHRONIC RENAL DYSFUNCTION	A nitrogen containing condensed ring compound and its use	A nitrogen containing condensed ring compound and its use		A URAT1 activation inhibitor (I), comprising substance that inhibits URAT1 activity, and not CYP activity, is new. INDEPENDENT CLAIMS are also included for:a pharmaceutical composition (C1), comprising (I) or its salt;a URAT1 activation inhibitor (II), comprising (I) or its salt;agent (III) for decreasing blood uric acid level, comprising substance which inhibits URAT1 activity and not CYP activi…		A URAT1 activation inhibitor (I), comprising substance that inhibits URAT1 activity, and not CYP activity, is new.	INDEPENDENT CLAIMS are also included for: a pharmaceutical composition (C1), comprising (I) or its salt;a URAT1 activation inhibitor (II), comprising (I) or its salt;agent (III) for decreasing blood uric acid level, comprising substance which inhibits URAT1 activity and not CYP activity, compound (1) or its salt, or (I) or its salt;agent (A1) for treating or preventing pathological condition asso…	Antiarthritic; Antigout; Nephrotropic; Cardiant; Vasotropic.	URAT1 inhibitor (claimed). No biological data given.	(I) and (A1) is useful for treating or preventing pathological condition associated with uric acid, such as hyperuricemia, gouty node, acute gouty arthritis, chronic gouty arthritis, gouty kidney, urinary calculi, renal dysfunction, coronary artery disease and ischemic heart disease. (I) is useful for treating or preventing above conditions, for inhibiting URAT1 activity, for reducing blood uric …	(I) effectively inhibits URAT1 activity.	BIOTECHNOLOGY - Preferred Inhibitor: In (I), CYP is CYP2C9. (I) shows 50% inhibitory concentration with respect to URAT1 activity and not CYP, at 1 μM or more. Preferred Composition: (C1) has therapeutic agent for hyperuricemia, gouty arthritis, gouty kidney, urinary calculi, hypertension and its complications, hyperlipidemia or its complications, diabetes or its complications, obesity or its com…	JP2005343214A	2005-11-29	2007-10-10	Dead	Dead	Indeterminate	C07D026536 | A61K0031538 | A61K00315383 | A61P000900 | A61P000910 | A61P001304 | A61P001312 | A61P001902 | A61P001906 | A61P004300 | C07D049804 | A61K0031404 | A61K003147 | A61K0031498 | A61K00315415 | A61K003155 | A61K00315513 | A61K0031553 | C07D020908 | C07D021508 | C07D022316 | C07D024142 | C07D024314 | C07D026714 | C07D027916 | C07D041306	A61K004500 (IPC 1-7) | A61K0031404 (IPC 1-7) | A61K003147 (IPC 1-7) | A61K0031498 (IPC 1-7) | A61K0031538 (IPC 1-7) | A61K00315383 (IPC 1-7) | A61K00315415 (IPC 1-7) | A61P001302 (IPC 1-7) | A61P000910 (IPC 1-7) | C07D020908 (IPC 1-7) | C07D021508 (IPC 1-7) | C07D024150 (IPC 1-7) | C07D024312 (IPC 1-7) | C07D026534 (IPC 1-7) | C07D026536 (IPC 1-7) | C07D026538 (IPC 1-7) | C07D027916 (IPC 1-7) | C…	C07, A61	C07D0265, A61K0031, A61P0009, A61P0013, A61P0019, A61P0043, C07D0498, C07D0209, C07D0215, C07D0223, C07D0241, C07D0243, C07D0267, C07D0279, C07D0413	JAPAN TOBACCO INC,JP	JAPAN TOBACCO INC.		1. The nitrogen containing condensed ring compound expressed with the following general formula [2], or its pharmacologically accepted salt. [FORMULA 1] [MAT_IMAGE 000085] [In the Formula, R 1, R2 and R3 are the same or different, respectively, 1) Hydrogen atom, 2) Halogen atom, 3) Hydroxyl group, 4) C 1-6 alkoxy group, 5) C 1-6 alkyl group which may be substituted by same or different 1 or more …	|1. The nitrogen containing condensed ring compound expressed with the following general formula [2], or its pharmacologically accepted salt. [FORMULA 1] [MAT_IMAGE 000085] [In the Formula, R 1, R2 and R3 are the same or different, respectively, 1) Hydrogen atom, 2) Halogen atom, 3) Hydroxyl group, 4) C 1-6 alkoxy group, 5) C 1-6 alkyl group which may be substituted by same or different 1 or more…	JP	2007	JP	2005	JP4321669A | JP7002800A | JP2007039466A | JP4154765A | JP2003513082A | JP8301848A
EP1820515A4	14.7	NITROGEN-CONTAINING FUSED RING COMPOUND AND USE THEREOF | STICKSTOFFHALTIGE KONDENSIERTE RINGVERBINDUNG UND IHRE VERWENDUNG | COMPOSE A BASE DE CYCLES ACCOLES AZOTES ET SES UTILISATION	Novel URAT1 activation inhibitor, useful for treating or preventing pathological condition associated with uric acid, such as arthritis, hyperuricemia, gouty node, acute gouty arthritis, chronic gouty arthritis, renal dysfunction	NOVEL ACTIVATE INHIBIT USEFUL TREAT PREVENT PATHOLOGICAL CONDITION ASSOCIATE URIC ACID ARTHRITIS HYPERURICAEMIC NODE ACUTE CHRONIC RENAL DYSFUNCTION	STICKSTOFFHALTIGE KONDENSIERTE RINGVERBINDUNG UND IHRE VERWENDUNG | COMPOSE A BASE DE CYCLES ACCOLES AZOTES ET SES UTILISATION	NITROGEN-CONTAINING FUSED RING COMPOUND AND USE THEREOF		A URAT1 activation inhibitor (I), comprising substance that inhibits URAT1 activity, and not CYP activity, is new. INDEPENDENT CLAIMS are also included for:a pharmaceutical composition (C1), comprising (I) or its salt;a URAT1 activation inhibitor (II), comprising (I) or its salt;agent (III) for decreasing blood uric acid level, comprising substance which inhibits URAT1 activity and not CYP activi…		A URAT1 activation inhibitor (I), comprising substance that inhibits URAT1 activity, and not CYP activity, is new.	INDEPENDENT CLAIMS are also included for: a pharmaceutical composition (C1), comprising (I) or its salt;a URAT1 activation inhibitor (II), comprising (I) or its salt;agent (III) for decreasing blood uric acid level, comprising substance which inhibits URAT1 activity and not CYP activity, compound (1) or its salt, or (I) or its salt;agent (A1) for treating or preventing pathological condition asso…	Antiarthritic; Antigout; Nephrotropic; Cardiant; Vasotropic.	URAT1 inhibitor (claimed). No biological data given.	(I) and (A1) is useful for treating or preventing pathological condition associated with uric acid, such as hyperuricemia, gouty node, acute gouty arthritis, chronic gouty arthritis, gouty kidney, urinary calculi, renal dysfunction, coronary artery disease and ischemic heart disease. (I) is useful for treating or preventing above conditions, for inhibiting URAT1 activity, for reducing blood uric …	(I) effectively inhibits URAT1 activity.	BIOTECHNOLOGY - Preferred Inhibitor: In (I), CYP is CYP2C9. (I) shows 50% inhibitory concentration with respect to URAT1 activity and not CYP, at 1 μM or more. Preferred Composition: (C1) has therapeutic agent for hyperuricemia, gouty arthritis, gouty kidney, urinary calculi, hypertension and its complications, hyperlipidemia or its complications, diabetes or its complications, obesity or its com…	EP2005811303A	2005-11-29	2009-11-25	Dead	Dead	Indeterminate	A61K004500 | A61K0031498 | A61K0031538	A61K004500 (IPC 1-7) | A61K0031404 (IPC 1-7) | A61K003147 (IPC 1-7) | A61K0031498 (IPC 1-7) | A61K0031538 (IPC 1-7) | A61K00315383 (IPC 1-7) | A61K00315415 (IPC 1-7) | A61P001302 (IPC 1-7) | A61P000910 (IPC 1-7) | C07D020908 (IPC 1-7) | C07D021508 (IPC 1-7) | C07D024150 (IPC 1-7) | C07D024312 (IPC 1-7) | C07D026534 (IPC 1-7) | C07D026536 (IPC 1-7) | C07D026538 (IPC 1-7) | C07D027916 (IPC 1-7) | C…	A61	A61K0045, A61K0031	JAPAN TOBACCO INC,JP	JAPAN TOBACCO INC.				EP	2009	EP	2005	WO2006057460A1 | WO2006108965A2
AR51780A1	15	FUSED RING COMPOUNDS THAT CONTAIN NITROGEN, AND USE OF THE SAME | COMPUESTOS EN ANILLO FUSIONADOS QUE CONTIENEN NITROGENO Y UTILIZACION DE LOS MISMOS			COMPUESTOS EN ANILLO FUSIONADOS QUE CONTIENEN NITROGENO Y UTILIZACION DE LOS MISMOS	FUSED RING COMPOUNDS THAT CONTAIN NITROGEN, AND USE OF THE SAME	It is useful for the prophylaxis or treatment of a pathology which is involved in the uric acid, such as hyperuricemia, arthritic calculation, acute gouty arthritis, chronic gouty arthritis, gouty kidney, urolithiasis, renal function disorder, disease and coronary artery disease, ischemic heart disease and the like. Claim 4: an inhibitor of URAT1 activity characterized in that it comprises a comp…		It is useful for the prophylaxis or treatment of a pathology which is involved in the uric acid, such as hyperuricemia, arthritic calculation, acute gouty arthritis, chronic gouty arthritis, gouty kidney, urolithiasis, renal function disorder, disease and coronary artery disease, ischemic heart disease and the like. Claim 4: an inhibitor of URAT1 activity characterized in that it comprises a comp…								AR2005104966A	2005-11-28	2007-02-07	Indeterminate	没有关联的 DWPI 同族专利	Indeterminate	C07D020908		C07	C07D0209	JAPAN TOBACCO INC.,JP	JAPAN TOBACCO INC.				AR	2007	AR	2005
PE20061138A1	16	COMPUESTOS DE ANILLO FUSIONADO QUE CONTIENE NITROGENO COMO INHIBIDORES DEL TRANSPORTADOR DE URATO 1 (URAT1)			COMPUESTOS DE ANILLO FUSIONADO QUE CONTIENE NITROGENO COMO INHIBIDORES DEL TRANSPORTADOR DE URATO 1 (URAT1)		SE REFIERE A UN COMPUESTO DE FORMULA (I) DONDE R1, R2 Y R3 SON H, O R1 Y R2, O R2 Y R3 PUEDEN FORMAR CON LOS ATOMOS DE CARBONO A LOS CUALES ESTAN UNIDOS UN ANILLO SATURADO O INSATURADO DE 3 A 14 ATOMOS DE CARBONO OPCIONALMENTE SUSTITUIDO CON HALO, H, OH, ENTRE OTROS; Y ES CO, CS O S(=O)2; X1 ES N O CR4 DONDE R4 ES H, R3 Y R4 PUEDEN FORMAR CON LOS ATOMOS DE C A LOS CUALES ESTAN UNIDOS UN ANILLO DE…										PE197720050013A	2005-11-28	2006-12-13	Dead	没有关联的 DWPI 同族专利	Indeterminate	A61K0031404 | A61K0031538 | A61K00315383 | A61K00315513 | A61P000910 | C07D020908 | C07D021508 | C07D022316 | C07D024142 | C07D024150 | C07D024312 | C07D026534 | C07D026536 | C07D026538 | C07D027916 | C07D041306 | C07D049804		A61, C07	A61K0031, A61P0009, C07D0209, C07D0215, C07D0223, C07D0241, C07D0243, C07D0265, C07D0279, C07D0413, C07D0498	JAPAN TOBACCO INC	JAPAN TOBACCO INC.				PE	2006	PE	2005
WO2007086504A1	17	CARBOXYLIC ACID COMPOUND AND USE THEREOF | ACIDE CARBOXYLIQUE ET APPLICATIONS	Urate transporter 1 activation inhibitor for treating arthritis of hyperuricemia, gouty tophus, chronic pain, gouty kidney, urinary calculi, coronary artery disease or ischemic heart disease, has tetrahydro-quinoline compound	URATE TRANSPORT ACTIVATE INHIBIT TREAT ARTHRITIS HYPERURICAEMIC CHRONIC PAIN KIDNEY URINE CALCULUS CORONARY ARTERY DISEASE ISCHAEMIC HEART QUINOLINE COMPOUND	ACIDE CARBOXYLIQUE ET APPLICATIONS	CARBOXYLIC ACID COMPOUND AND USE THEREOF	Disclosed is an excellent inhibitor of URAT1 activity, which is effective for the treatment of a disease associated with uric acid such as hyperuricemia, gouty tophus, acute gouty arthritis, chronic gouty arthritis, gouty nephropathy, urinary calculus, renal dysfunction, coronary artery disease and ischemic heart disease or the like. The inhibitor comprises a compound represented by the general f…	Urate transporter 1 (URAT1) activation inhibitor contains tetrahydro-quinoline derivatives (1). URAT1 activation inhibitor contains tetrahydroquinoline derivatives of formula (1), their salts or solvates.Q = CH 2 or C(Z);Z = O or S;X = O, S, S(O) or SO 2 ;L = bond or C(O);Y = bond, 1-4C alkylene, 2-4C alkenylene, 2-4C alkynylene or 1-4C alkylene 6-14C arylene (all optionally substituted by (A));R…	Disclosed is an excellent inhibitor of URAT1 activity, which is effective for the treatment of a disease associated with uric acid such as hyperuricemia, gouty tophus, acute gouty arthritis, chronic gouty arthritis, gouty nephropathy, urinary calculus, renal dysfunction, coronary artery disease and ischemic heart disease or the like. The inhibitor comprises a compound represented by the general f…	Urate transporter 1 (URAT1) activation inhibitor contains tetrahydro-quinoline derivatives (1).	URAT1 activation inhibitor contains tetrahydroquinoline derivatives of formula (1), their salts or solvates. Q = CH 2 or C(Z); Z = O or S; X = O, S, S(O) or SO 2 ; L = bond or C(O); Y = bond, 1-4C alkylene, 2-4C alkenylene, 2-4C alkynylene or 1-4C alkylene 6-14C arylene (all optionally substituted by (A)); R 1 = COOH or C(O)OR; R = 1-6C alkyl, allyl, phenyl or benzyl (all optionally substituted b…	Antiarthritic; Antigout; Analgesic; Nephrotropic; Cardiant; Vasotropic.	URAT1 inhibitor. HEK293 cells (1x10 5 cells/well) transfected with human URATI full length cDNA was cultured in Dulbecco modified Eagle's medium containing fetal calf serum (10%), geneticin sulfate (0.5 mg/ml), penicillin (100 units/ml) and streptomycin (100 μg/ml), at 37°C and 5% carbon dioxide. The uric acid transport inhibition tests were done 24 hours after the culturing process at room tempe…	As URAT1 inhibitor, blood uric acid value decreasing agent, therapeutic agent or preventive agent for pathological conditions involving uric acid, such as arthritis of hyperuricemia, gouty tophus, acute arthritis, chronic pain, gouty kidney, urinary calculi, renal dysfunction, coronary artery disease or ischemic heart disease, preferably hyperuricemia, and for treating or preventing above patholo…	(1) have excellent URAT1 inhibition activity.	ORGANIC CHEMISTRY - Preferred Compounds: The tetrahydro-quinoline compound of formula (1) is preferably given by formulae (A-1-A-9,B-1), such as compounds of formulae (A-3-A-5). In formula (A-3), X,Z=oxygen atom;L=single bond;Y=2-4C alkylene;R =1-COOH or -COOR;R=1-6C alkyl optionally substituted by substituent chosen from group (A), allyl optionally substituted by substituent chosen from group (A…	WO2007JP51260A	2007-01-26	2007-08-02	Dead	Dead	Dead	A61K0031538 | A61K00315415 | A61P000910 | A61P001302 | A61P001304 | A61P001902 | A61P001906 | A61P004300 | C07D026534 | C07D026536 | C07D027916	A61K00315375 | A61K00315415 | A61P001300 | A61P001900 | A61P000300 | A61P000700 | A61P000900 | C07D026500 | C07D027900 | A61K0031538 | A61P001302 | A61P001304 | A61P001312 | A61P001902 | A61P001906 | A61P004300 | A61P000910 | C07D026534 | C07D026536 | C07D027916	A61, C07	A61K0031, A61P0009, A61P0013, A61P0019, A61P0043, C07D0265, C07D0279	JAPAN TOBACCO INC.,JP | INOUE Teruhiko,JP | KIGUCHI Toshihiro,JP | HIRATA Kazuyuki,JP | SHINAGAWA Yuko,JP | OGAWA Naoki,JP | DEAI Katsuya,JP	JAPAN TOBACCO INC.		1. URAT1 activation inhibitor containing the compound expressed with the following general formula [1], its pharmacologically accepted salt, or its solvate. <formula> [In the Formula, Q is the following. 1) -CH2 - Or 2)-(C=Z)-; Z is the following. 1) Oxygen atom, Or 2) Sulfur atom; X is the following, 1) Oxygen atom, 2) Sulfur atom, 3)-S(=O)- Or 4)-S(=o)2-; L is the following. 1) Single bond Or 2…	|1. URAT1 activation inhibitor containing the compound expressed with the following general formula [1], its pharmacologically accepted salt, or its solvate. <formula> [In the Formula, Q is the following. 1) -CH2 - Or 2)-(C=Z)-; Z is the following. 1) Oxygen atom, Or 2) Sulfur atom; X is the following, 1) Oxygen atom, 2) Sulfur atom, 3)-S(=O)- Or 4)-S(=o)2-; L is the following. 1) Single bond Or …	WO	2007	JP	2007	JP60166674A | JP3135917A | JP63107970A | JP11092476A | JP4178375A | WO2005011611A2 | JP2000500134A
US20070197512A1	17.1	Carboxylic Acid Compounds and Use Thereof	Urate transporter 1 activation inhibitor for treating arthritis of hyperuricemia, gouty tophus, chronic pain, gouty kidney, urinary calculi, coronary artery disease or ischemic heart disease, has tetrahydro-quinoline compound	URATE TRANSPORT ACTIVATE INHIBIT TREAT ARTHRITIS HYPERURICAEMIC CHRONIC PAIN KIDNEY URINE CALCULUS CORONARY ARTERY DISEASE ISCHAEMIC HEART QUINOLINE COMPOUND	Carboxylic Acid Compounds and Use Thereof	Carboxylic Acid Compounds and Use Thereof	Provision of a superior URAT1 activity inhibitor effective for the treatment and the like of a pathology involving uric acid, such as hyperuricemia, gouty tophus, acute gouty arthritis, chronic gouty arthritis, gouty kidney, urinary lithiasis, renal dysfunction, coronary heart disease, ischemic cardiac diseases and the like. A URAT1 activity inhibitor containing a compound represented by the foll…	Urate transporter 1 (URAT1) activation inhibitor contains tetrahydro-quinoline derivatives (1). URAT1 activation inhibitor contains tetrahydroquinoline derivatives of formula (1), their salts or solvates.Q = CH 2 or C(Z);Z = O or S;X = O, S, S(O) or SO 2 ;L = bond or C(O);Y = bond, 1-4C alkylene, 2-4C alkenylene, 2-4C alkynylene or 1-4C alkylene 6-14C arylene (all optionally substituted by (A));R…	Provision of a superior URAT1 activity inhibitor effective for the treatment and the like of a pathology involving uric acid, such as hyperuricemia, gouty tophus, acute gouty arthritis, chronic gouty arthritis, gouty kidney, urinary lithiasis, renal dysfunction, coronary heart disease, ischemic cardiac diseases and the like. A URAT1 activity inhibitor containing a compound represented by the foll…	Urate transporter 1 (URAT1) activation inhibitor contains tetrahydro-quinoline derivatives (1).	URAT1 activation inhibitor contains tetrahydroquinoline derivatives of formula (1), their salts or solvates. Q = CH 2 or C(Z); Z = O or S; X = O, S, S(O) or SO 2 ; L = bond or C(O); Y = bond, 1-4C alkylene, 2-4C alkenylene, 2-4C alkynylene or 1-4C alkylene 6-14C arylene (all optionally substituted by (A)); R 1 = COOH or C(O)OR; R = 1-6C alkyl, allyl, phenyl or benzyl (all optionally substituted b…	Antiarthritic; Antigout; Analgesic; Nephrotropic; Cardiant; Vasotropic.	URAT1 inhibitor. HEK293 cells (1x10 5 cells/well) transfected with human URATI full length cDNA was cultured in Dulbecco modified Eagle's medium containing fetal calf serum (10%), geneticin sulfate (0.5 mg/ml), penicillin (100 units/ml) and streptomycin (100 μg/ml), at 37°C and 5% carbon dioxide. The uric acid transport inhibition tests were done 24 hours after the culturing process at room tempe…	As URAT1 inhibitor, blood uric acid value decreasing agent, therapeutic agent or preventive agent for pathological conditions involving uric acid, such as arthritis of hyperuricemia, gouty tophus, acute arthritis, chronic pain, gouty kidney, urinary calculi, renal dysfunction, coronary artery disease or ischemic heart disease, preferably hyperuricemia, and for treating or preventing above patholo…	(1) have excellent URAT1 inhibition activity.	ORGANIC CHEMISTRY - Preferred Compounds: The tetrahydro-quinoline compound of formula (1) is preferably given by formulae (A-1-A-9,B-1), such as compounds of formulae (A-3-A-5). In formula (A-3), X,Z=oxygen atom;L=single bond;Y=2-4C alkylene;R =1-COOH or -COOR;R=1-6C alkyl optionally substituted by substituent chosen from group (A), allyl optionally substituted by substituent chosen from group (A…	US2007627439A	2007-01-26	2007-08-23	Dead	Dead	Dead	A61K00315415 | A61K0031538 | C07D026536 | C07D027916	A61K00315375 | A61K00315415 | A61P001300 | A61P001900 | A61P000300 | A61P000700 | A61P000900 | C07D026500 | C07D027900 | A61K0031538 | A61P001302 | A61P001304 | A61P001312 | A61P001902 | A61P001906 | A61P004300 | A61P000910 | C07D026534 | C07D026536 | C07D027916	A61, C07	A61K0031, C07D0265, C07D0279	Japan Tobacco Inc.,Tokyo,JP	JAPAN TOBACCO INC.		1. (canceled) 2. A compound represented by the following formula [1'] or a pharmaceutically acceptable salt thereof, or a solvate thereof. wherein Q is 1)--CH 2--or 2)--(C=Z)-: Z is 1) an oxygen atom, or 2) a sulfur atom: X is 1) an oxygen atom, 2) a sulfur atom, 3)--S(=O)--or 4)--S(=O) 2--: L is 1) a single bond, or 2)--(C=O)--: Y is 1) a single bond, 2) a C 1-4 alkylene group optionally substit…	|1. (canceled) | 2. A compound represented by the following formula [1'] or a pharmaceutically acceptable salt thereof, or a solvate thereof. wherein Q is 1)--CH 2--or 2)--(C=Z)-: Z is 1) an oxygen atom, or 2) a sulfur atom: X is 1) an oxygen atom, 2) a sulfur atom, 3)--S(=O)--or 4)--S(=O) 2--: L is 1) a single bond, or 2)--(C=O)--: Y is 1) a single bond, 2) a C 1-4 alkylene group optionally subs…	US	2007	US	2007	US6057317A | US6713477B1 | US2374181A | US20050197326A1 | US4771050A | US20030187256A1 | US5696117A | US6509335B1 | US5420126A
EP1985297A1	17.2	CARBOXYLIC ACID COMPOUND AND USE THEREOF | KARBONSÄUREVERBINDUNG UND IHRE VERWENDUNG | ACIDE CARBOXYLIQUE ET APPLICATIONS	Urate transporter 1 activation inhibitor for treating arthritis of hyperuricemia, gouty tophus, chronic pain, gouty kidney, urinary calculi, coronary artery disease or ischemic heart disease, has tetrahydro-quinoline compound	URATE TRANSPORT ACTIVATE INHIBIT TREAT ARTHRITIS HYPERURICAEMIC CHRONIC PAIN KIDNEY URINE CALCULUS CORONARY ARTERY DISEASE ISCHAEMIC HEART QUINOLINE COMPOUND	KARBONSÄUREVERBINDUNG UND IHRE VERWENDUNG | ACIDE CARBOXYLIQUE ET APPLICATIONS	CARBOXYLIC ACID COMPOUND AND USE THEREOF	Provision of a superior URAT1 activity inhibitor effective for the treatment and the like of a pathology involving uric acid, such as hyperuricemia, gouty tophus, acute gouty arthritis, chronic gouty arthritis, gouty kidney, urinary lithiasis, renal dysfunction, coronary heart disease, ischemic cardiac diseases and the like. A URAT1 activity inhibitor containing a compound represented by the foll…	Urate transporter 1 (URAT1) activation inhibitor contains tetrahydro-quinoline derivatives (1). URAT1 activation inhibitor contains tetrahydroquinoline derivatives of formula (1), their salts or solvates.Q = CH 2 or C(Z);Z = O or S;X = O, S, S(O) or SO 2 ;L = bond or C(O);Y = bond, 1-4C alkylene, 2-4C alkenylene, 2-4C alkynylene or 1-4C alkylene 6-14C arylene (all optionally substituted by (A));R…	Provision of a superior URAT1 activity inhibitor effective for the treatment and the like of a pathology involving uric acid, such as hyperuricemia, gouty tophus, acute gouty arthritis, chronic gouty arthritis, gouty kidney, urinary lithiasis, renal dysfunction, coronary heart disease, ischemic cardiac diseases and the like. A URAT1 activity inhibitor containing a compound represented by the foll…	Urate transporter 1 (URAT1) activation inhibitor contains tetrahydro-quinoline derivatives (1).	URAT1 activation inhibitor contains tetrahydroquinoline derivatives of formula (1), their salts or solvates. Q = CH 2 or C(Z); Z = O or S; X = O, S, S(O) or SO 2 ; L = bond or C(O); Y = bond, 1-4C alkylene, 2-4C alkenylene, 2-4C alkynylene or 1-4C alkylene 6-14C arylene (all optionally substituted by (A)); R 1 = COOH or C(O)OR; R = 1-6C alkyl, allyl, phenyl or benzyl (all optionally substituted b…	Antiarthritic; Antigout; Analgesic; Nephrotropic; Cardiant; Vasotropic.	URAT1 inhibitor. HEK293 cells (1x10 5 cells/well) transfected with human URATI full length cDNA was cultured in Dulbecco modified Eagle's medium containing fetal calf serum (10%), geneticin sulfate (0.5 mg/ml), penicillin (100 units/ml) and streptomycin (100 μg/ml), at 37°C and 5% carbon dioxide. The uric acid transport inhibition tests were done 24 hours after the culturing process at room tempe…	As URAT1 inhibitor, blood uric acid value decreasing agent, therapeutic agent or preventive agent for pathological conditions involving uric acid, such as arthritis of hyperuricemia, gouty tophus, acute arthritis, chronic pain, gouty kidney, urinary calculi, renal dysfunction, coronary artery disease or ischemic heart disease, preferably hyperuricemia, and for treating or preventing above patholo…	(1) have excellent URAT1 inhibition activity.	ORGANIC CHEMISTRY - Preferred Compounds: The tetrahydro-quinoline compound of formula (1) is preferably given by formulae (A-1-A-9,B-1), such as compounds of formulae (A-3-A-5). In formula (A-3), X,Z=oxygen atom;L=single bond;Y=2-4C alkylene;R =1-COOH or -COOR;R=1-6C alkyl optionally substituted by substituent chosen from group (A), allyl optionally substituted by substituent chosen from group (A…	EP2007707492A	2007-01-26	2008-10-29	Dead	Dead	Dead	A61K0031538 | A61K00315415 | A61P000910 | A61P001302 | A61P001304 | A61P001902 | A61P001906 | A61P004300 | C07D026534 | C07D026536 | C07D027916	A61K00315375 | A61K00315415 | A61P001300 | A61P001900 | A61P000300 | A61P000700 | A61P000900 | C07D026500 | C07D027900 | A61K0031538 | A61P001302 | A61P001304 | A61P001312 | A61P001902 | A61P001906 | A61P004300 | A61P000910 | C07D026534 | C07D026536 | C07D027916	A61, C07	A61K0031, A61P0009, A61P0013, A61P0019, A61P0043, C07D0265, C07D0279	Japan Tobacco Inc.,Tokyo 105-8422,JP,04361970	JAPAN TOBACCO INC.		1. A URAT1 activity inhibitor comprising a compound represented by the following formula [1] or a pharmaceutically acceptable salt thereof, or a solvate thereof wherein Q is 1) -CH2- or 2) -(C=Z)-: Z is 1) an oxygen atom, or 2) a sulfur atom: X is 1) an oxygen atom, 2) a sulfur atom, 3) -S(=O)- or 4) -S(=O) 2-: L is 1) a single bond, or 2) -(C=O)-: Y is 1) a single bond, 2) a C 1-4 alkylene group…	|1. A URAT1 activity inhibitor comprising a compound represented by the following formula [1] or a pharmaceutically acceptable salt thereof, or a solvate thereof wherein Q is 1) -CH2- or 2) -(C=Z)-: Z is 1) an oxygen atom, or 2) a sulfur atom: X is 1) an oxygen atom, 2) a sulfur atom, 3) -S(=O)- or 4) -S(=O) 2-: L is 1) a single bond, or 2) -(C=O)-: Y is 1) a single bond, 2) a C 1-4 alkylene grou…	EP	2008	EP	2007
JP2007556012X	17.3		Urate transporter 1 activation inhibitor for treating arthritis of hyperuricemia, gouty tophus, chronic pain, gouty kidney, urinary calculi, coronary artery disease or ischemic heart disease, has tetrahydro-quinoline compound	URATE TRANSPORT ACTIVATE INHIBIT TREAT ARTHRITIS HYPERURICAEMIC CHRONIC PAIN KIDNEY URINE CALCULUS CORONARY ARTERY DISEASE ISCHAEMIC HEART QUINOLINE COMPOUND				Urate transporter 1 (URAT1) activation inhibitor contains tetrahydro-quinoline derivatives (1). URAT1 activation inhibitor contains tetrahydroquinoline derivatives of formula (1), their salts or solvates.Q = CH 2 or C(Z);Z = O or S;X = O, S, S(O) or SO 2 ;L = bond or C(O);Y = bond, 1-4C alkylene, 2-4C alkenylene, 2-4C alkynylene or 1-4C alkylene 6-14C arylene (all optionally substituted by (A));R…		Urate transporter 1 (URAT1) activation inhibitor contains tetrahydro-quinoline derivatives (1).	URAT1 activation inhibitor contains tetrahydroquinoline derivatives of formula (1), their salts or solvates. Q = CH 2 or C(Z); Z = O or S; X = O, S, S(O) or SO 2 ; L = bond or C(O); Y = bond, 1-4C alkylene, 2-4C alkenylene, 2-4C alkynylene or 1-4C alkylene 6-14C arylene (all optionally substituted by (A)); R 1 = COOH or C(O)OR; R = 1-6C alkyl, allyl, phenyl or benzyl (all optionally substituted b…	Antiarthritic; Antigout; Analgesic; Nephrotropic; Cardiant; Vasotropic.	URAT1 inhibitor. HEK293 cells (1x10 5 cells/well) transfected with human URATI full length cDNA was cultured in Dulbecco modified Eagle's medium containing fetal calf serum (10%), geneticin sulfate (0.5 mg/ml), penicillin (100 units/ml) and streptomycin (100 μg/ml), at 37°C and 5% carbon dioxide. The uric acid transport inhibition tests were done 24 hours after the culturing process at room tempe…	As URAT1 inhibitor, blood uric acid value decreasing agent, therapeutic agent or preventive agent for pathological conditions involving uric acid, such as arthritis of hyperuricemia, gouty tophus, acute arthritis, chronic pain, gouty kidney, urinary calculi, renal dysfunction, coronary artery disease or ischemic heart disease, preferably hyperuricemia, and for treating or preventing above patholo…	(1) have excellent URAT1 inhibition activity.	ORGANIC CHEMISTRY - Preferred Compounds: The tetrahydro-quinoline compound of formula (1) is preferably given by formulae (A-1-A-9,B-1), such as compounds of formulae (A-3-A-5). In formula (A-3), X,Z=oxygen atom;L=single bond;Y=2-4C alkylene;R =1-COOH or -COOR;R=1-6C alkyl optionally substituted by substituent chosen from group (A), allyl optionally substituted by substituent chosen from group (A…	JP2007556012A	2007-01-26	2009-06-25	Dead	Dead	没有关联的 INPADOC 同族专利		A61K00315375 | A61K00315415 | A61P001300 | A61P001900 | A61P000300 | A61P000700 | A61P000900 | C07D026500 | C07D027900 | A61K0031538 | A61P001302 | A61P001304 | A61P001312 | A61P001902 | A61P001906 | A61P004300 | A61P000910 | C07D026534 | C07D026536 | C07D027916				JAPAN TOBACCO INC.				JP	2009	JP	2007
JP2007086504A1	18	カルボン酸化合物及びその用途			カルボン酸化合物及びその用途		高尿酸血症、痛風結節、急性痛風性関節炎、慢性痛風性関節炎、痛風腎、尿路結石、腎機能障害、冠動脈疾患、虚血性心疾患等の尿酸が関与する病態の治療等に有効な優れたＵＲＡＴ１活性阻害剤の提供。下記一般式［１］で表される化合物又はその医薬上許容される塩、或いはその溶媒和物を有効成分として含有するＵＲＡＴ１活性阻害剤。（式中、各記号は明細書に記載の通りである。）										JP2007556012A	2007-01-26	2009-06-25	Dead	没有关联的 DWPI 同族专利	Dead	C07D026536 | A61K0031538 | A61K00315415 | A61P000300 | A61P000700 | A61P000910 | A61P001304 | A61P001312 | A61P001906 | C07D027916		C07, A61	C07D0265, A61K0031, A61P0003, A61P0007, A61P0009, A61P0013, A61P0019, C07D0279		JAPAN TOBACCO INC.		1. 請求の範囲 下記一般式 [ 1 ]で表される化合物又はその医薬上許容される塩、或 ヽはその溶媒 和物を含む URAT1活性阻害剤。 [化 1] [式中、 Qは、 D -CH 一、又は 2 2) -（C=Z) - であり； zは、 1)酸素原子、又は 2)硫黄原子 であり； Xは、 1)酸素原子、 2)硫黄原子、 3)—S ( = 0)—、又は 4) -S ( = 0) 2 であり； Uま、 1)単結合、又は 2) -（C = 0) - であり； Yは、 1)単結合、 2)下記グループ Αより選ばれる同一又は異なった 1以上の置換基で置換されてもよ 1、C ァノレキレン基、 1- 4 3)下記グループ Aより選ばれる同一又は異なった 1以上の置換基で置換されてもよ い アルケニレン基、 2- 4 4)下記グループ Aより選ばれる同一又は異なった 1以上の置換基で置換されてもよ いじ …		JP	2009	JP	2007
WO2007138998A1	19	PHARMACEUTICAL COMPOSITION COMPRISING NITROGENATED FUSED CYCLIC COMPOUND | COMPOSITION PHARMACEUTIQUE COMPRENANT UN COMPOSÉ AZOTÉ CYCLIQUE FUSIONNÉ	Pharmaceutical composition useful as urate transporter activation inhibitor for treating hyperuricemia or urinary calculus, contains nitrogen-containing condensed ring compound or its salt that does not contact with basic additive	PHARMACEUTICAL COMPOSITION USEFUL URATE TRANSPORT ACTIVATE INHIBIT TREAT HYPERURICAEMIC URINE CALCULUS CONTAIN NITROGEN CONDENSATION RING COMPOUND SALT CONTACT BASIC ADDITIVE	COMPOSITION PHARMACEUTIQUE COMPRENANT UN COMPOSÉ AZOTÉ CYCLIQUE FUSIONNÉ	PHARMACEUTICAL COMPOSITION COMPRISING NITROGENATED FUSED CYCLIC COMPOUND	Disclosed is a pharmaceutical composition which is effective for the treatment or prevention of a disease associated with uric acid, such as hyperuricemia, tophus, acute gouty arthritis, chronic gouty arthritis, gouty kidney, urinary calculus, renal dysfunction, coronary disorder and ischemic heart disease, and which has excellent long-term stability and elution properties (disintegration propert…	A pharmaceutical composition contains nitrogen-containing condensed ring compound (1) or its pharmacologically accepted salt which does not contact with a basic additive. A pharmaceutical composition contains nitrogen-containing condensed ring compound of formula (1) or its pharmacologically accepted salt which does not contact with a basic additive.R =1 -R =3H or group A;Y'=-CO-, -CS- or -S(=O) …	Disclosed is a pharmaceutical composition which is effective for the treatment or prevention of a disease associated with uric acid, such as hyperuricemia, tophus, acute gouty arthritis, chronic gouty arthritis, gouty kidney, urinary calculus, renal dysfunction, coronary disorder and ischemic heart disease, and which has excellent long-term stability and elution properties (disintegration propert…	A pharmaceutical composition contains nitrogen-containing condensed ring compound (1) or its pharmacologically accepted salt which does not contact with a basic additive.	A pharmaceutical composition contains nitrogen-containing condensed ring compound of formula (1) or its pharmacologically accepted salt which does not contact with a basic additive. R =1 -R =3H or group A;Y'=-CO-, -CS- or -S(=O) 2 -;X =1N or CR 4 ;R =4H or group A;X =2O, -N(S(=O) 2 R 6 )-, S, -S(=O)-, -S(=O) 2 - or -CR 9 R 10 -;R =9 ,R =10same as R 5 ;R =5H or 1-6C alkyl optionally substituted by…	Antigout; Cardiant; Vasotropic. No biological data given.	Urate transporter 1 (URAT1) activation inhibitor.	The pharmaceutical composition is useful as urate transporter 1 (URAT1) activation inhibitor and as an agent for reducing blood uric acid value and for preventing or treating hyperuricemia, tophus, acute gouty arthritis, chronic gouty arthritis, gouty kidney, urinary calculus, renal dysfunction, coronary disorder and ischemic heart disease (all claimed).	The pharmaceutical composition effectively inhibits the activity of URAT1 with fewer side effects and improves drug levels in the blood rapidly, and has excellent time dependent stability, storage stability over a long period of time and rapid dissolubility.	BIOTECHNOLOGY - Preferred Composition: The pharmaceutical composition does not contain basic additive or contains basic additive (1 wt.pts or less). The pharmaceutical composition contains pharmacologically acceptable additive chosen from an acidic additive and a neutral additive. The additive is chosen from D-mannitol, crystalline cellulose, a low substituted hydroxypropyl cellulose, a light sil…	WO2007JP60672A	2007-05-25	2007-12-06	Dead	Dead	Dead	A61K0031538 | A61K000920 | A61K000928 | A61K000936 | A61K0031404 | A61K003147 | A61K0031498 | A61K00315383 | A61K00315415 | A61K003155 | A61K00315513 | A61K0031553 | A61K004702 | A61K004704 | A61K004710 | A61K004712 | A61K004726 | A61K004732 | A61K004734 | A61K004736 | A61K004738 | A61P000910 | A61P001302 | A61P001312 | A61P001902 | A61P001906 | A61P004300 | C07D020908 | C07D021508 | C07D022316 |…	A61K0031404 | A61K003147 | A61K0031498 | A61K0031538 | A61K00315383 | A61K00315415 | A61K003155 | A61K00315513 | A61K0031553 | A61K004702 | A61K004704 | A61K004710 | A61K004712 | A61K004726 | A61K004732 | A61K004734 | A61K004736 | A61K004738 | A61K000920 | A61K000928 | A61K000936 | A61P001302 | A61P001304 | A61P001312 | A61P001902 | A61P001906 | A61P000304 | A61P000306 | A61P000310 | A61P004300 |…	A61, C07	A61K0031, A61K0009, A61K0047, A61P0009, A61P0013, A61P0019, A61P0043, C07D0209, C07D0215, C07D0223, C07D0241, C07D0243, C07D0265, C07D0267, C07D0279, C07D0413, C07D0498	JAPAN TOBACCO INC.,JP | MIKI Kazuki,JP | ARIMOTO Fuyuki,JP | SUNAMI Masaki,JP	JAPAN TOBACCO INC.		1. They are the nitrogen containing condensed ring compound or its pharmacologically accepted salt represented with the following general formula [1], and the pharmaceutical composition containing a 1 or more types of pharmacologically accepted additive, Comprising: The said nitrogen containing condensed ring compound or its pharmacologically accepted salt does not contact with a basic additive, …	|1. They are the nitrogen containing condensed ring compound or its pharmacologically accepted salt represented with the following general formula [1], and the pharmaceutical composition containing a 1 or more types of pharmacologically accepted additive, Comprising: The said nitrogen containing condensed ring compound or its pharmacologically accepted salt does not contact with a basic additive,…	WO	2007	JP	2007	WO2004085401A1 | JP7002800A | JP4321669A | JP8301848A | WO2006057460A1 | JP2002513425A
JP2008001689A	19.1	PHARMACEUTICAL COMPOSITION COMPRISING NITROGEN-CONTAINING FUSED CYCLIC COMPOUND | Nitrogen containing condensed-ring-compound containing pharmaceutical composition	Pharmaceutical composition useful as urate transporter activation inhibitor for treating hyperuricemia or urinary calculus, contains nitrogen-containing condensed ring compound or its salt that does not contact with basic additive	PHARMACEUTICAL COMPOSITION USEFUL URATE TRANSPORT ACTIVATE INHIBIT TREAT HYPERURICAEMIC URINE CALCULUS CONTAIN NITROGEN CONDENSATION RING COMPOUND SALT CONTACT BASIC ADDITIVE	Nitrogen containing condensed-ring-compound containing pharmaceutical composition	Nitrogen containing condensed-ring-compound containing pharmaceutical composition	<P>PROBLEM TO BE SOLVED: To provide a pharmaceutical composition which is effective for the treatment or prevention of a disease associated with uric acid, such as hyperuricemia, gouty tophus, acute gouty arthritis, chronic gouty arthritis, gouty kidney, urinary calculus, renal dysfunction, coronary artery disorder and ischemic heart disease, and which has excellent long-term stability and elutio…	A pharmaceutical composition contains nitrogen-containing condensed ring compound (1) or its pharmacologically accepted salt which does not contact with a basic additive. A pharmaceutical composition contains nitrogen-containing condensed ring compound of formula (1) or its pharmacologically accepted salt which does not contact with a basic additive.R =1 -R =3H or group A;Y'=-CO-, -CS- or -S(=O) …	PROBLEM TO BE SOLVED: To provide a pharmaceutical composition which is effective for the treatment or prevention of a disease associated with uric acid, such as hyperuricemia, gouty tophus, acute gouty arthritis, chronic gouty arthritis, gouty kidney, urinary calculus, renal dysfunction, coronary artery disorder and ischemic heart disease, and which has excellent long-term stability and elution p…	A pharmaceutical composition contains nitrogen-containing condensed ring compound (1) or its pharmacologically accepted salt which does not contact with a basic additive.	A pharmaceutical composition contains nitrogen-containing condensed ring compound of formula (1) or its pharmacologically accepted salt which does not contact with a basic additive. R =1 -R =3H or group A;Y'=-CO-, -CS- or -S(=O) 2 -;X =1N or CR 4 ;R =4H or group A;X =2O, -N(S(=O) 2 R 6 )-, S, -S(=O)-, -S(=O) 2 - or -CR 9 R 10 -;R =9 ,R =10same as R 5 ;R =5H or 1-6C alkyl optionally substituted by…	Antigout; Cardiant; Vasotropic. No biological data given.	Urate transporter 1 (URAT1) activation inhibitor.	The pharmaceutical composition is useful as urate transporter 1 (URAT1) activation inhibitor and as an agent for reducing blood uric acid value and for preventing or treating hyperuricemia, tophus, acute gouty arthritis, chronic gouty arthritis, gouty kidney, urinary calculus, renal dysfunction, coronary disorder and ischemic heart disease (all claimed).	The pharmaceutical composition effectively inhibits the activity of URAT1 with fewer side effects and improves drug levels in the blood rapidly, and has excellent time dependent stability, storage stability over a long period of time and rapid dissolubility.	BIOTECHNOLOGY - Preferred Composition: The pharmaceutical composition does not contain basic additive or contains basic additive (1 wt.pts or less). The pharmaceutical composition contains pharmacologically acceptable additive chosen from an acidic additive and a neutral additive. The additive is chosen from D-mannitol, crystalline cellulose, a low substituted hydroxypropyl cellulose, a light sil…	JP2007138496A	2007-05-25	2008-01-10	Dead	Dead	Dead	A61K0031538 | A61K000928 | A61K0031404 | A61K003147 | A61K0031498 | A61K00315383 | A61K00315415 | A61K003155 | A61K00315513 | A61K0031553 | A61K004702 | A61K004712 | A61K004726 | A61K004732 | A61K004734 | A61K004738 | A61P000304 | A61P000306 | A61P000310 | A61P000910 | A61P000912 | A61P001304 | A61P001312 | A61P001902 | A61P001906 | A61P004300	A61K0031404 | A61K003147 | A61K0031498 | A61K0031538 | A61K00315383 | A61K00315415 | A61K003155 | A61K00315513 | A61K0031553 | A61K004702 | A61K004704 | A61K004710 | A61K004712 | A61K004726 | A61K004732 | A61K004734 | A61K004736 | A61K004738 | A61K000920 | A61K000928 | A61K000936 | A61P001302 | A61P001304 | A61P001312 | A61P001902 | A61P001906 | A61P000304 | A61P000306 | A61P000310 | A61P004300 |…	A61	A61K0031, A61K0009, A61K0047, A61P0003, A61P0009, A61P0013, A61P0019, A61P0043	JAPAN TOBACCO INC	JAPAN TOBACCO INC.		1. It is the pharmaceutical composition containing the nitrogen containing condensed ring compound represented with the following general formula [1] or its pharmacologically accepted salt, and a 1 or more types of pharmacologically accepted additive, Comprising: Pharmaceutical composition which the said nitrogen containing condensed ring compound or its pharmacologically accepted salt does not c…	|1. It is the pharmaceutical composition containing the nitrogen containing condensed ring compound represented with the following general formula [1] or its pharmacologically accepted salt, and a 1 or more types of pharmacologically accepted additive, Comprising: Pharmaceutical composition which the said nitrogen containing condensed ring compound or its pharmacologically accepted salt does not …	JP	2008	JP	2007	JP8301848A | WO2004085401A1 | JP3988832B2 | JP03988832B2 | JP7002800A | JP2002513425A | JP4321669A | JP2007039466A
JP2008056702A	19.2	PHARMACEUTICAL COMPOSITION COMPRISING NITROGENATED FUSED CYCLIC COMPOUND | Nitrogen containing condensed-ring-compound containing pharmaceutical composition	Pharmaceutical composition useful as urate transporter activation inhibitor for treating hyperuricemia or urinary calculus, contains nitrogen-containing condensed ring compound or its salt that does not contact with basic additive	PHARMACEUTICAL COMPOSITION USEFUL URATE TRANSPORT ACTIVATE INHIBIT TREAT HYPERURICAEMIC URINE CALCULUS CONTAIN NITROGEN CONDENSATION RING COMPOUND SALT CONTACT BASIC ADDITIVE	Nitrogen containing condensed-ring-compound containing pharmaceutical composition	Nitrogen containing condensed-ring-compound containing pharmaceutical composition	<P>PROBLEM TO BE SOLVED: To provide a pharmaceutical composition which is effective for the treatment or prevention of a disease associated with uric acid, such as hyperuricemia, gouty tophus, acute gouty arthritis, chronic gouty arthritis, gouty kidney, urinary calculus, renal dysfunction, coronary disorder and ischemic heart disease, and which has excellent long-term stability and elution prope…	A pharmaceutical composition contains nitrogen-containing condensed ring compound (1) or its pharmacologically accepted salt which does not contact with a basic additive. A pharmaceutical composition contains nitrogen-containing condensed ring compound of formula (1) or its pharmacologically accepted salt which does not contact with a basic additive.R =1 -R =3H or group A;Y'=-CO-, -CS- or -S(=O) …	PROBLEM TO BE SOLVED: To provide a pharmaceutical composition which is effective for the treatment or prevention of a disease associated with uric acid, such as hyperuricemia, gouty tophus, acute gouty arthritis, chronic gouty arthritis, gouty kidney, urinary calculus, renal dysfunction, coronary disorder and ischemic heart disease, and which has excellent long-term stability and elution properti…	A pharmaceutical composition contains nitrogen-containing condensed ring compound (1) or its pharmacologically accepted salt which does not contact with a basic additive.	A pharmaceutical composition contains nitrogen-containing condensed ring compound of formula (1) or its pharmacologically accepted salt which does not contact with a basic additive. R =1 -R =3H or group A;Y'=-CO-, -CS- or -S(=O) 2 -;X =1N or CR 4 ;R =4H or group A;X =2O, -N(S(=O) 2 R 6 )-, S, -S(=O)-, -S(=O) 2 - or -CR 9 R 10 -;R =9 ,R =10same as R 5 ;R =5H or 1-6C alkyl optionally substituted by…	Antigout; Cardiant; Vasotropic. No biological data given.	Urate transporter 1 (URAT1) activation inhibitor.	The pharmaceutical composition is useful as urate transporter 1 (URAT1) activation inhibitor and as an agent for reducing blood uric acid value and for preventing or treating hyperuricemia, tophus, acute gouty arthritis, chronic gouty arthritis, gouty kidney, urinary calculus, renal dysfunction, coronary disorder and ischemic heart disease (all claimed).	The pharmaceutical composition effectively inhibits the activity of URAT1 with fewer side effects and improves drug levels in the blood rapidly, and has excellent time dependent stability, storage stability over a long period of time and rapid dissolubility.	BIOTECHNOLOGY - Preferred Composition: The pharmaceutical composition does not contain basic additive or contains basic additive (1 wt.pts or less). The pharmaceutical composition contains pharmacologically acceptable additive chosen from an acidic additive and a neutral additive. The additive is chosen from D-mannitol, crystalline cellulose, a low substituted hydroxypropyl cellulose, a light sil…	JP2007297918A	2007-11-16	2008-03-13	Dead	Dead	Dead	A61K0031553 | A61K000928 | A61K004702 | A61K004738 | A61P000910 | A61P001304 | A61P001312 | A61P001902 | A61P001906 | A61P004300 | C07D026536	A61K0031404 | A61K003147 | A61K0031498 | A61K0031538 | A61K00315383 | A61K00315415 | A61K003155 | A61K00315513 | A61K0031553 | A61K004702 | A61K004704 | A61K004710 | A61K004712 | A61K004726 | A61K004732 | A61K004734 | A61K004736 | A61K004738 | A61K000920 | A61K000928 | A61K000936 | A61P001302 | A61P001304 | A61P001312 | A61P001902 | A61P001906 | A61P000304 | A61P000306 | A61P000310 | A61P004300 |…	A61, C07	A61K0031, A61K0009, A61K0047, A61P0009, A61P0013, A61P0019, A61P0043, C07D0265	JAPAN TOBACCO INC	JAPAN TOBACCO INC.		1. (3, 5- dichloro- 4-hydroxyphenyl) -(2, 3- dihydrobenzo [1, 4] oxazin- 4 -yl) -methanone or its pharmacologically accepted salt, and the pharmaceutical composition containing a low substituted hydroxypropyl cellulose. 2. Pharmaceutical composition of Claim 2 which is content 1-50 w/w% of a low substituted hydroxypropyl cellulose. 3. Pharmaceutical composition of Claim 1 or 2 which is a tablet. …	|1. (3, 5- dichloro- 4-hydroxyphenyl) -(2, 3- dihydrobenzo [1, 4] oxazin- 4 -yl) -methanone or its pharmacologically accepted salt, and the pharmaceutical composition containing a low substituted hydroxypropyl cellulose. | 2. Pharmaceutical composition of Claim 2 which is content 1-50 w/w% of a low substituted hydroxypropyl cellulose. | 3. Pharmaceutical composition of Claim 1 or 2 which is a tab…	JP	2008	JP	2007
JP04108729B2	19.3	Nitrogen containing condensed-ring-compound containing pharmaceutical composition	Pharmaceutical composition useful as urate transporter activation inhibitor for treating hyperuricemia or urinary calculus, contains nitrogen-containing condensed ring compound or its salt that does not contact with basic additive	PHARMACEUTICAL COMPOSITION USEFUL URATE TRANSPORT ACTIVATE INHIBIT TREAT HYPERURICAEMIC URINE CALCULUS CONTAIN NITROGEN CONDENSATION RING COMPOUND SALT CONTACT BASIC ADDITIVE	Nitrogen containing condensed-ring-compound containing pharmaceutical composition	Nitrogen containing condensed-ring-compound containing pharmaceutical composition		A pharmaceutical composition contains nitrogen-containing condensed ring compound (1) or its pharmacologically accepted salt which does not contact with a basic additive. A pharmaceutical composition contains nitrogen-containing condensed ring compound of formula (1) or its pharmacologically accepted salt which does not contact with a basic additive.R =1 -R =3H or group A;Y'=-CO-, -CS- or -S(=O) …		A pharmaceutical composition contains nitrogen-containing condensed ring compound (1) or its pharmacologically accepted salt which does not contact with a basic additive.	A pharmaceutical composition contains nitrogen-containing condensed ring compound of formula (1) or its pharmacologically accepted salt which does not contact with a basic additive. R =1 -R =3H or group A;Y'=-CO-, -CS- or -S(=O) 2 -;X =1N or CR 4 ;R =4H or group A;X =2O, -N(S(=O) 2 R 6 )-, S, -S(=O)-, -S(=O) 2 - or -CR 9 R 10 -;R =9 ,R =10same as R 5 ;R =5H or 1-6C alkyl optionally substituted by…	Antigout; Cardiant; Vasotropic. No biological data given.	Urate transporter 1 (URAT1) activation inhibitor.	The pharmaceutical composition is useful as urate transporter 1 (URAT1) activation inhibitor and as an agent for reducing blood uric acid value and for preventing or treating hyperuricemia, tophus, acute gouty arthritis, chronic gouty arthritis, gouty kidney, urinary calculus, renal dysfunction, coronary disorder and ischemic heart disease (all claimed).	The pharmaceutical composition effectively inhibits the activity of URAT1 with fewer side effects and improves drug levels in the blood rapidly, and has excellent time dependent stability, storage stability over a long period of time and rapid dissolubility.	BIOTECHNOLOGY - Preferred Composition: The pharmaceutical composition does not contain basic additive or contains basic additive (1 wt.pts or less). The pharmaceutical composition contains pharmacologically acceptable additive chosen from an acidic additive and a neutral additive. The additive is chosen from D-mannitol, crystalline cellulose, a low substituted hydroxypropyl cellulose, a light sil…	JP2007138496A	2007-05-25	2008-06-25	Dead	Dead	Dead	A61K0031538 | A61K000920 | A61K000928 | A61K004702 | A61K004712 | A61K004726 | A61K004732 | A61K004734 | A61K004738 | A61P000304 | A61P000306 | A61P000310 | A61P000910 | A61P000912 | A61P001304 | A61P001312 | A61P001902 | A61P001906 | A61P004300	A61K0031404 | A61K003147 | A61K0031498 | A61K0031538 | A61K00315383 | A61K00315415 | A61K003155 | A61K00315513 | A61K0031553 | A61K004702 | A61K004704 | A61K004710 | A61K004712 | A61K004726 | A61K004732 | A61K004734 | A61K004736 | A61K004738 | A61K000920 | A61K000928 | A61K000936 | A61P001302 | A61P001304 | A61P001312 | A61P001902 | A61P001906 | A61P000304 | A61P000306 | A61P000310 | A61P004300 |…	A61	A61K0031, A61K0009, A61K0047, A61P0003, A61P0009, A61P0013, A61P0019, A61P0043	JAPAN TOBACCO INC,JP	JAPAN TOBACCO INC.		1. It is the pharmaceutical composition containing (3, 5- dichloro- 4-hydroxyphenyl) -(2, 3- dihydrobenzo [1, 4] oxazin- 4 -yl) -methanone or its pharmacologically accepted salt, and a 1 or more types of pharmacologically accepted additive, Comprising: Pharmaceutical composition which (3, 5- dichloro- 4-hydroxyphenyl) -(2, 3- dihydrobenzo [1, 4] oxazin- 4 -yl) -methanone or its pharmacologically …	|1. It is the pharmaceutical composition containing (3, 5- dichloro- 4-hydroxyphenyl) -(2, 3- dihydrobenzo [1, 4] oxazin- 4 -yl) -methanone or its pharmacologically accepted salt, and a 1 or more types of pharmacologically accepted additive, Comprising: Pharmaceutical composition which (3, 5- dichloro- 4-hydroxyphenyl) -(2, 3- dihydrobenzo [1, 4] oxazin- 4 -yl) -methanone or its pharmacologically…	JP	2008	JP	2007	JP3988832B2 | WO2004085401A1 | JP2007039466A | JP4321669A | JP8301848A | JP2002513425A | JP7002800A | JP03988832B2
US20080305169A1	19.4	Pharmaceutical Compositions Comprising Nitrogen-Containing Fused Ring Coumpounds	Pharmaceutical composition useful as urate transporter activation inhibitor for treating hyperuricemia or urinary calculus, contains nitrogen-containing condensed ring compound or its salt that does not contact with basic additive	PHARMACEUTICAL COMPOSITION USEFUL URATE TRANSPORT ACTIVATE INHIBIT TREAT HYPERURICAEMIC URINE CALCULUS CONTAIN NITROGEN CONDENSATION RING COMPOUND SALT CONTACT BASIC ADDITIVE	Pharmaceutical Compositions Comprising Nitrogen-Containing Fused Ring Coumpounds	Pharmaceutical Compositions Comprising Nitrogen-Containing Fused Ring Coumpounds	[Problems] The present invention provides pharmaceutical composition which is effective for the prophylaxis or treatment of pathology showing involvement of uric acid (hyperuricemia, gouty tophus, acute gout arthritis, chronic gout arthritis, gouty kidney, urolithiasis, renal function disorder, coronary arterial disease, ischemic heart disease and the like) and the like, and is superior in the ti…	A pharmaceutical composition contains nitrogen-containing condensed ring compound (1) or its pharmacologically accepted salt which does not contact with a basic additive. A pharmaceutical composition contains nitrogen-containing condensed ring compound of formula (1) or its pharmacologically accepted salt which does not contact with a basic additive.R =1 -R =3H or group A;Y'=-CO-, -CS- or -S(=O) …	[Problems] The present invention provides pharmaceutical composition which is effective for the prophylaxis or treatment of pathology showing involvement of uric acid (hyperuricemia, gouty tophus, acute gout arthritis, chronic gout arthritis, gouty kidney, urolithiasis, renal function disorder, coronary arterial disease, ischemic heart disease and the like) and the like, and is superior in the ti…	A pharmaceutical composition contains nitrogen-containing condensed ring compound (1) or its pharmacologically accepted salt which does not contact with a basic additive.	A pharmaceutical composition contains nitrogen-containing condensed ring compound of formula (1) or its pharmacologically accepted salt which does not contact with a basic additive. R =1 -R =3H or group A;Y'=-CO-, -CS- or -S(=O) 2 -;X =1N or CR 4 ;R =4H or group A;X =2O, -N(S(=O) 2 R 6 )-, S, -S(=O)-, -S(=O) 2 - or -CR 9 R 10 -;R =9 ,R =10same as R 5 ;R =5H or 1-6C alkyl optionally substituted by…	Antigout; Cardiant; Vasotropic. No biological data given.	Urate transporter 1 (URAT1) activation inhibitor.	The pharmaceutical composition is useful as urate transporter 1 (URAT1) activation inhibitor and as an agent for reducing blood uric acid value and for preventing or treating hyperuricemia, tophus, acute gouty arthritis, chronic gouty arthritis, gouty kidney, urinary calculus, renal dysfunction, coronary disorder and ischemic heart disease (all claimed).	The pharmaceutical composition effectively inhibits the activity of URAT1 with fewer side effects and improves drug levels in the blood rapidly, and has excellent time dependent stability, storage stability over a long period of time and rapid dissolubility.	BIOTECHNOLOGY - Preferred Composition: The pharmaceutical composition does not contain basic additive or contains basic additive (1 wt.pts or less). The pharmaceutical composition contains pharmacologically acceptable additive chosen from an acidic additive and a neutral additive. The additive is chosen from D-mannitol, crystalline cellulose, a low substituted hydroxypropyl cellulose, a light sil…	US2007753247A	2007-05-24	2008-12-11	Dead	Dead	Dead	A61K000936 | A61K000928 | A61K0031498 | A61K0031538 | A61K00315415 | A61K003155 | A61K0031553	A61K0031404 | A61K003147 | A61K0031498 | A61K0031538 | A61K00315383 | A61K00315415 | A61K003155 | A61K00315513 | A61K0031553 | A61K004702 | A61K004704 | A61K004710 | A61K004712 | A61K004726 | A61K004732 | A61K004734 | A61K004736 | A61K004738 | A61K000920 | A61K000928 | A61K000936 | A61P001302 | A61P001304 | A61P001312 | A61P001902 | A61P001906 | A61P000304 | A61P000306 | A61P000310 | A61P004300 |…	A61	A61K0009, A61K0031	Japan Tobacco Inc.,Tokyo,JP	JAPAN TOBACCO INC.		1. A pharmaceutical composition comprising a nitrogen-containing fused ring compound represented by the following formula [1] or a pharmaceutically acceptable salt thereof, and one or more pharmaceutically acceptable additives, wherein the nitrogen-containing fused ring compound or a pharmaceutically acceptable salt thereof is not in contact with a basic additive: wherein R 1, R2 and R3 are the s…	|1. A pharmaceutical composition comprising a nitrogen-containing fused ring compound represented by the following formula [1] or a pharmaceutically acceptable salt thereof, and one or more pharmaceutically acceptable additives, wherein the nitrogen-containing fused ring compound or a pharmaceutically acceptable salt thereof is not in contact with a basic additive: wherein R 1, R2 and R3 are the …	US	2008	US	2007
WO2007139002A1	20	METHOD FOR PRODUCING NITROGEN-CONTAINING FUSED RING COMPOUND | PROCÉDÉ DE FABRICATION D'UN COMPOSÉ À CYCLES FUSIONNÉS CONTENANT DE L'AZOTE	Manufacture of nitrogen-containing fused ring compound useful as therapeutic or prevention agent for uric acid associated diseases, involves reacting nitrogen-containing compound with hydroxyl-containing compound or its salt	MANUFACTURE NITROGEN CONTAIN FUSE RING COMPOUND USEFUL THERAPEUTIC PREVENT AGENT URIC ACID ASSOCIATE DISEASE REACT HYDROXYL SALT	PROCÉDÉ DE FABRICATION D'UN COMPOSÉ À CYCLES FUSIONNÉS CONTENANT DE L'AZOTE	METHOD FOR PRODUCING NITROGEN-CONTAINING FUSED RING COMPOUND	It is intended to provide a method for producing an excellent compound effective in the treatment, prevention or the like of pathological conditions associated with uric acid such as hyperuricemia, tophus, acute gouty arthritis, chronic gouty arthritis, gouty nephropathy, urolithiasis, renal dysfunction, coronary artery disease and ischemic heart disease and a method for purifying the same. By re…	Nitrogen-containing compound (3) or its salt is reacted with hydroxyl-containing compound (4) or its salt or its reactive derivative, to obtain nitrogen-containing fused ring compound (2). Nitrogen-containing compound of formula (3) or its salt is reacted with hydroxyl-containing compound of formula (4) or its salt or its reactive derivative, to obtain nitrogen-containing fused ring compound of f…	It is intended to provide a method for producing an excellent compound effective in the treatment, prevention or the like of pathological conditions associated with uric acid such as hyperuricemia, tophus, acute gouty arthritis, chronic gouty arthritis, gouty nephropathy, urolithiasis, renal dysfunction, coronary artery disease and ischemic heart disease and a method for purifying the same. By re…	Nitrogen-containing compound (3) or its salt is reacted with hydroxyl-containing compound (4) or its salt or its reactive derivative, to obtain nitrogen-containing fused ring compound (2).	Nitrogen-containing compound of formula (3) or its salt is reacted with hydroxyl-containing compound of formula (4) or its salt or its reactive derivative, to obtain nitrogen-containing fused ring compound of formula (2). R=1-R=3H or group A;Y'=-CO-, -CS- or -S(=O)2-;X=1N, or CR4;R=4H or group A;X=2O and -N(R5)-;R=5H or 1-6C alkyl optionally substituted by group B;R=6hydroxyl, 1-6C alkyl optional…	Antiarthritic; Nephrotropic; Cardiant; Vasotropic. No biological data given.	Urate transporter activation inhibitor-1.	The method is useful for manufacturing nitrogen-containing fused ring compound (claimed), which is useful as therapeutic or prevention agent for diseases associated with uric acid. Uses include but are not limited to hyperuricemia, tophus, acute gouty arthritis, chronic gouty arthritis, gouty nephropathy, urolithiasis, renal dysfunction, coronary artery disease and ischemic heart disease.	The nitrogen-containing fused ring compound having excellent workability and high quality, is manufacture efficiently.	ORGANIC CHEMISTRY - Preferred Compounds: The hydroxyl-containing compound of formula (4) or its salt or its reactive derivative is of formula (4a). Y',ring A'=same as defined above;andHal=1chlorine atom, bromine atom or iodine, preferably chlorine atom. Preferred Methods: An oxygen atom-containing compound of formula (10) and halogen-containing compound of formula (11): Hal 3-X3-X4-Hal3, to obtai…	WO2007JP60678A	2007-05-25	2007-12-06	Dead	Dead	Dead	C07D020912 | C07D021508 | C07D022316 | C07D024142 | C07D024314 | C07D026534 | C07D026536 | C07D026538 | C07D026714 | C07D027916 | C07D049804 | A61K0031404 | A61K003147 | A61K0031498 | A61K0031538 | A61K00315383 | A61K00315415 | A61K003155 | A61K00315513 | A61K0031553 | A61P000306 | A61P000310 | A61P000912 | A61P001302	A61P001300 | A61P001900 | A61P000900 | C07D020900 | C07D021500 | C07D022300 | C07D024100 | C07D024300 | C07D026500 | C07D026700 | C07D027900 | C07D048700 | C07D049800 | A61P001312 | A61P001906 | C07D020908 | C07D020912 | C07D021508 | C07D022316 | C07D024136 | C07D024142 | C07D024312 | C07D024314 | C07D026534 | C07D026536 | C07D026538 | C07D026714 | C07D027916 | C07D049804 | A61K0031403 | A61K0031…	C07, A61	C07D0209, C07D0215, C07D0223, C07D0241, C07D0243, C07D0265, C07D0267, C07D0279, C07D0498, A61K0031, A61P0003, A61P0009, A61P0013	JAPAN TOBACCO INC.,JP | HIRATA Kazuyuki,JP | OGAWA Naoki,JP | SHINAGAWA Yuko,JP | KIGUCHI Toshihiro,JP | INOUE Teruhiko,JP | KOMEDA Yasuki,JP | YAMASHITA Ichiro,JP | KAMIYA Yukihiro,JP	JAPAN TOBACCO INC.		1. Compound or its salt represented with following general formula [3], The compound represented with the following general formula [4], its salt, or its reactive derivative, These are made to react. The manufacturing method of a compound or its pharmacologically accepted salt with which it represents with the following general formula [2], including the above-mentioned. <formula> [In the Formula…	|1. Compound or its salt represented with following general formula [3], The compound represented with the following general formula [4], its salt, or its reactive derivative, These are made to react. The manufacturing method of a compound or its pharmacologically accepted salt with which it represents with the following general formula [2], including the above-mentioned. <formula> [In the Formul…	WO	2007	JP	2007	JP8301848A | WO2006057460A1 | JP4321669A
JP2008001691A	20.1	METHOD FOR PRODUCING NITROGEN-CONTAINING FUSED RING COMPOUND | The manufacturing method of a nitrogen containing condensed ring compound	Manufacture of nitrogen-containing fused ring compound useful as therapeutic or prevention agent for uric acid associated diseases, involves reacting nitrogen-containing compound with hydroxyl-containing compound or its salt	MANUFACTURE NITROGEN CONTAIN FUSE RING COMPOUND USEFUL THERAPEUTIC PREVENT AGENT URIC ACID ASSOCIATE DISEASE REACT HYDROXYL SALT	The manufacturing method of a nitrogen containing condensed ring compound	The manufacturing method of a nitrogen containing condensed ring compound	<P>PROBLEM TO BE SOLVED: To provide a method for producing an excellent compound effective in the treatment, prevention or the like of pathological conditions associated with uric acid, such as hyperuricemia, tophus, acute gouty arthritis, chronic gouty arthritis, gouty nephropathy, urolithiasis, renal dysfunction, coronary artery disease and ischemic heart disease, and to provide a method for pu…	Nitrogen-containing compound (3) or its salt is reacted with hydroxyl-containing compound (4) or its salt or its reactive derivative, to obtain nitrogen-containing fused ring compound (2). Nitrogen-containing compound of formula (3) or its salt is reacted with hydroxyl-containing compound of formula (4) or its salt or its reactive derivative, to obtain nitrogen-containing fused ring compound of f…	PROBLEM TO BE SOLVED: To provide a method for producing an excellent compound effective in the treatment, prevention or the like of pathological conditions associated with uric acid, such as hyperuricemia, tophus, acute gouty arthritis, chronic gouty arthritis, gouty nephropathy, urolithiasis, renal dysfunction, coronary artery disease and ischemic heart disease, and to provide a method for purif…	Nitrogen-containing compound (3) or its salt is reacted with hydroxyl-containing compound (4) or its salt or its reactive derivative, to obtain nitrogen-containing fused ring compound (2).	Nitrogen-containing compound of formula (3) or its salt is reacted with hydroxyl-containing compound of formula (4) or its salt or its reactive derivative, to obtain nitrogen-containing fused ring compound of formula (2). R=1-R=3H or group A;Y'=-CO-, -CS- or -S(=O)2-;X=1N, or CR4;R=4H or group A;X=2O and -N(R5)-;R=5H or 1-6C alkyl optionally substituted by group B;R=6hydroxyl, 1-6C alkyl optional…	Antiarthritic; Nephrotropic; Cardiant; Vasotropic. No biological data given.	Urate transporter activation inhibitor-1.	The method is useful for manufacturing nitrogen-containing fused ring compound (claimed), which is useful as therapeutic or prevention agent for diseases associated with uric acid. Uses include but are not limited to hyperuricemia, tophus, acute gouty arthritis, chronic gouty arthritis, gouty nephropathy, urolithiasis, renal dysfunction, coronary artery disease and ischemic heart disease.	The nitrogen-containing fused ring compound having excellent workability and high quality, is manufacture efficiently.	ORGANIC CHEMISTRY - Preferred Compounds: The hydroxyl-containing compound of formula (4) or its salt or its reactive derivative is of formula (4a). Y',ring A'=same as defined above;andHal=1chlorine atom, bromine atom or iodine, preferably chlorine atom. Preferred Methods: An oxygen atom-containing compound of formula (10) and halogen-containing compound of formula (11): Hal 3-X3-X4-Hal3, to obtai…	JP2007138673A	2007-05-25	2008-01-10	Dead	Dead	Dead	C07D020908 | A61P000900 | A61P001312 | A61P001906 | C07D021508 | C07D022316 | C07D024142 | C07D024312 | C07D026536 | C07D026538 | C07D027916 | C07D049804 | A61K0031404 | A61K003147 | A61K00314985 | A61K0031538 | A61K00315383 | A61K00315415 | A61K003155 | A61K0031551	A61P001300 | A61P001900 | A61P000900 | C07D020900 | C07D021500 | C07D022300 | C07D024100 | C07D024300 | C07D026500 | C07D026700 | C07D027900 | C07D048700 | C07D049800 | A61P001312 | A61P001906 | C07D020908 | C07D020912 | C07D021508 | C07D022316 | C07D024136 | C07D024142 | C07D024312 | C07D024314 | C07D026534 | C07D026536 | C07D026538 | C07D026714 | C07D027916 | C07D049804 | A61K0031403 | A61K0031…	C07, A61	C07D0209, A61P0009, A61P0013, A61P0019, C07D0215, C07D0223, C07D0241, C07D0243, C07D0265, C07D0279, C07D0498, A61K0031	JAPAN TOBACCO INC	JAPAN TOBACCO INC.		1. The manufacturing method of the compound represented with the following general formula [2], including making the compound or its salt represented with the following general formula [3], the compound represented with the following general formula [4] and its salt, or its reactive derivative react, or its pharmacologically accepted salt. [FORMULA 1] [MAT_IMAGE 000056] [FORMULA 2] [MAT_IMAGE 000…	|1. The manufacturing method of the compound represented with the following general formula [2], including making the compound or its salt represented with the following general formula [3], the compound represented with the following general formula [4] and its salt, or its reactive derivative react, or its pharmacologically accepted salt. [FORMULA 1] [MAT_IMAGE 000056] [FORMULA 2] [MAT_IMAGE 00…	JP	2008	JP	2007
US20080064871A1	20.2	Production Method of Nitrogen-Containing Fused Ring Compounds	Manufacture of nitrogen-containing fused ring compound useful as therapeutic or prevention agent for uric acid associated diseases, involves reacting nitrogen-containing compound with hydroxyl-containing compound or its salt	MANUFACTURE NITROGEN CONTAIN FUSE RING COMPOUND USEFUL THERAPEUTIC PREVENT AGENT URIC ACID ASSOCIATE DISEASE REACT HYDROXYL SALT	Production Method of Nitrogen-Containing Fused Ring Compounds	Production Method of Nitrogen-Containing Fused Ring Compounds	[Problems] The present invention provides a superior production method and a superior purification method of compounds effective for the treatment or prophylaxis of pathology showing involvement of uric acid, such as hyperuricemia, gouty tophus, acute gouty arthritis, chronic gouty arthritis, gouty kidney, urolithiasis, renal function disorder, coronary artery disease, ischemic heart disease and …	Nitrogen-containing compound (3) or its salt is reacted with hydroxyl-containing compound (4) or its salt or its reactive derivative, to obtain nitrogen-containing fused ring compound (2). Nitrogen-containing compound of formula (3) or its salt is reacted with hydroxyl-containing compound of formula (4) or its salt or its reactive derivative, to obtain nitrogen-containing fused ring compound of f…	[Problems] The present invention provides a superior production method and a superior purification method of compounds effective for the treatment or prophylaxis of pathology showing involvement of uric acid, such as hyperuricemia, gouty tophus, acute gouty arthritis, chronic gouty arthritis, gouty kidney, urolithiasis, renal function disorder, coronary artery disease, ischemic heart disease and …	Nitrogen-containing compound (3) or its salt is reacted with hydroxyl-containing compound (4) or its salt or its reactive derivative, to obtain nitrogen-containing fused ring compound (2).	Nitrogen-containing compound of formula (3) or its salt is reacted with hydroxyl-containing compound of formula (4) or its salt or its reactive derivative, to obtain nitrogen-containing fused ring compound of formula (2). R=1-R=3H or group A;Y'=-CO-, -CS- or -S(=O)2-;X=1N, or CR4;R=4H or group A;X=2O and -N(R5)-;R=5H or 1-6C alkyl optionally substituted by group B;R=6hydroxyl, 1-6C alkyl optional…	Antiarthritic; Nephrotropic; Cardiant; Vasotropic. No biological data given.	Urate transporter activation inhibitor-1.	The method is useful for manufacturing nitrogen-containing fused ring compound (claimed), which is useful as therapeutic or prevention agent for diseases associated with uric acid. Uses include but are not limited to hyperuricemia, tophus, acute gouty arthritis, chronic gouty arthritis, gouty nephropathy, urolithiasis, renal dysfunction, coronary artery disease and ischemic heart disease.	The nitrogen-containing fused ring compound having excellent workability and high quality, is manufacture efficiently.	ORGANIC CHEMISTRY - Preferred Compounds: The hydroxyl-containing compound of formula (4) or its salt or its reactive derivative is of formula (4a). Y',ring A'=same as defined above;andHal=1chlorine atom, bromine atom or iodine, preferably chlorine atom. Preferred Methods: An oxygen atom-containing compound of formula (10) and halogen-containing compound of formula (11): Hal 3-X3-X4-Hal3, to obtai…	US2007753231A	2007-05-24	2008-03-13	Dead	Dead	Dead	C07D048700 | C07D022316 | C07D024136 | C07D026536	A61P001300 | A61P001900 | A61P000900 | C07D020900 | C07D021500 | C07D022300 | C07D024100 | C07D024300 | C07D026500 | C07D026700 | C07D027900 | C07D048700 | C07D049800 | A61P001312 | A61P001906 | C07D020908 | C07D020912 | C07D021508 | C07D022316 | C07D024136 | C07D024142 | C07D024312 | C07D024314 | C07D026534 | C07D026536 | C07D026538 | C07D026714 | C07D027916 | C07D049804 | A61K0031403 | A61K0031…	C07	C07D0487, C07D0223, C07D0241, C07D0265	Japan Tobacco Inc.,Tokyo,JP	JAPAN TOBACCO INC.		1. A method for producing a compound represented by the following formula [2] or a pharmaceutically acceptable salt thereof, which comprises reacting a compound represented by the following formula [3] or a salt thereof with a compound represented by the following formula [4], a salt thereof or a reactive derivative thereof: wherein R 1, R2 and R3 are the same or different and each is 1) a hydrog…		US	2008	US	2007	US6096735A | US20040204450A1 | US6495542B1 | US5521170A | US5258510A | US20070010670A1
CN101181249A	21	The application of curcumin to the preparation of uric acid transporter URAT1 immunosuppressive drug | 姜黄素在制备尿酸转运子URAT1抑制药物中的应用	Use of flavone curcumin for preparation of uric acid transporter immunosuppressive drug for treating diseases caused by abnormal high uric acid transporter expression, e.g. hyperuricemia	FLAVONE CURCUMIN PREPARATION URIC ACID TRANSPORT IMMUNOSUPPRESSIVE DRUG TREAT DISEASE CAUSE ABNORMAL HIGH EXPRESS HYPERURICAEMIC	姜黄素在制备尿酸转运子URAT1抑制药物中的应用	The application of curcumin to the preparation of uric acid transporter URAT1 immunosuppressive drug	The invention relates to the new application of flavone monomeric compound curcumin. It exactly relates to the application of curcumin to the preparation of uric acid transporter URAT1 immunosuppressive drug. According to zoopery result, the has accurate inhibitory action against the unusual increasing uric acid transporter URAT1 of hyperuricaemia type animal and has no obvious inhibitory action …	Flavone curcumin is used for preparation of uric acid transporter (URAT1) immunosuppressive drug. Immunosuppressive; Antigout; Metabolic. For preparing URAT1 immunosuppressive drug for treating diseases caused by abnormal high URAT1 expression, e.g. hyperuricemia. Flavone curcumin is safe and has accurate inhibitory action against unusual increase of URAT1 of hyperuricemia type animal and no obvi…	The invention relates to the new application of flavone monomeric compound curcumin. It exactly relates to the application of curcumin to the preparation of uric acid transporter URAT1 immunosuppressive drug. According to zoopery result, the has accurate inhibitory action against the unusual increasing uric acid transporter URAT1 of hyperuricaemia type animal and has no obvious inhibitory action …	Flavone curcumin is used for preparation of uric acid transporter (URAT1) immunosuppressive drug.		Immunosuppressive; Antigout; Metabolic.		For preparing URAT1 immunosuppressive drug for treating diseases caused by abnormal high URAT1 expression, e.g. hyperuricemia.	Flavone curcumin is safe and has accurate inhibitory action against unusual increase of URAT1 of hyperuricemia type animal and no obvious inhibitory action against normal URAT1 expression of intact animal.		CN200710190135A	2007-11-15	2008-05-21	Dead	Dead	Dead	A61K003112 | A61P001906	A61K003112 | A61P001906	A61	A61K0031, A61P0019	Nanjing University,Nanjing,Jiangsu,210093,CN | 南京大学,南京市,210093,CN	NANJING UNIVERSITY		1. The application of flavone monomeric compound curcumin to the preparation of uric acid transporter URAT1 immunosuppressive drug. CNA 1.黄酮类单体化合物姜黄素在制备尿酸转运子URAT1抑制药物中的应用。	|1. The application of flavone monomeric compound curcumin to the preparation of uric acid transporter URAT1 immunosuppressive drug.	CN	2008	CN	2007	CN1994286A
CN100571692C	21.1	Application of curcumin to the preparation of uric acid transporter URAT1 suppressive drug | 姜黄素在制备尿酸转运子URAT1抑制药物中的应用	Use of flavone curcumin for preparation of uric acid transporter immunosuppressive drug for treating diseases caused by abnormal high uric acid transporter expression, e.g. hyperuricemia	FLAVONE CURCUMIN PREPARATION URIC ACID TRANSPORT IMMUNOSUPPRESSIVE DRUG TREAT DISEASE CAUSE ABNORMAL HIGH EXPRESS HYPERURICAEMIC	姜黄素在制备尿酸转运子URAT1抑制药物中的应用	Application of curcumin to the preparation of uric acid transporter URAT1 suppressive drug	The invention claims a new use of flavone monomeric compound curcumin, specifically claims curcumin to the preparation of uric acid transporter URAT1 suppressive drug. The animal experiment result shows that curcumin heightening the high urine acid blood model animal expression abnormality of uric acid transporter URAT1 has obvious inhibiting effect, and URAT1 expressing the urate transporter of …	Flavone curcumin is used for preparation of uric acid transporter (URAT1) immunosuppressive drug. Immunosuppressive; Antigout; Metabolic. For preparing URAT1 immunosuppressive drug for treating diseases caused by abnormal high URAT1 expression, e.g. hyperuricemia. Flavone curcumin is safe and has accurate inhibitory action against unusual increase of URAT1 of hyperuricemia type animal and no obvi…	The invention claims a new use of flavone monomeric compound curcumin, specifically claims curcumin to the preparation of uric acid transporter URAT1 suppressive drug. The animal experiment result shows that curcumin heightening the high urine acid blood model animal expression abnormality of uric acid transporter URAT1 has obvious inhibiting effect, and URAT1 expressing the urate transporter of …	Flavone curcumin is used for preparation of uric acid transporter (URAT1) immunosuppressive drug.		Immunosuppressive; Antigout; Metabolic.		For preparing URAT1 immunosuppressive drug for treating diseases caused by abnormal high URAT1 expression, e.g. hyperuricemia.	Flavone curcumin is safe and has accurate inhibitory action against unusual increase of URAT1 of hyperuricemia type animal and no obvious inhibitory action against normal URAT1 expression of intact animal.		CN200710190135A	2007-11-15	2009-12-23	Dead	Dead	Dead	A61K003112 | A61P001906	A61K003112 | A61P001906	A61	A61K0031, A61P0019	Nanjing University,Nanjing,Jiangsu,210093,CN | 南京大学,南京市,210093,CN	NANJING UNIVERSITY		1. flavone monomeric compound curcumin as the only active ingredient in preparing medicine for treating hyperuricemia in the application. 2. The use according to claim, wherein the curcumin for treating hyperuricemia is by inhibiting expression of uric acid transporter URAT1 is embodied. CNG 1、黄酮类单体化合物姜黄素作为唯一活性成分在制备治疗高尿酸血症药物中的应用。 2、 根据权利要求l所述的应用，其特征在于所述的姜黄素治疗高尿酸血症是通 过抑制尿酸转运子URAT1的表达来体现。	|1. flavone monomeric compound curcumin as the only active ingredient in preparing medicine for treating hyperuricemia in the application. 2. The use according to claim, wherein the curcumin for treating hyperuricemia is by inhibiting expression of uric acid transporter URAT1 is embodied.	CN	2009	CN	2007	CN1994286A
CN101181345A	22	Application of sophora japonica flavone extract for preparing the uric acid transporter URAT1 restraining medicine | 槐米黄酮提取物在制备尿酸转运子URAT1抑制药物中的应用	Use of Sophora japonica flavone extract in preparing uric acid transporter urate Transporter-1 restraining medicine	SOPHORA JAPONICA FLAVONE EXTRACT PREPARATION URIC ACID TRANSPORT URATE RESTRAIN MEDICINE	槐米黄酮提取物在制备尿酸转运子URAT1抑制药物中的应用	Application of sophora japonica flavone extract for preparing the uric acid transporter URAT1 restraining medicine	The invention claims the new use of sophora japonica flavone extract, specifically the application of sophora japonica flavone extract for preparing the uric acid transporter URAT1 restraining medicine. The result of animal examination shows sophora japonica flavone extract 1 and 2 has assured restraining function on the high uric acid blood model animal expressing exceptional heightened uric aci…	A Sophora japonica flavone extract is used in preparing uric acid transporter Urate Transporter-1 (URAT1) restraining medicine. The Sophora japonica flavone extract comprises 98% rutoside or 98% quercitin. A Sophora japonica flavone extract used for preparing uric acid transporter URAT1 restraining medicine.	The invention claims the new use of sophora japonica flavone extract, specifically the application of sophora japonica flavone extract for preparing the uric acid transporter URAT1 restraining medicine. The result of animal examination shows sophora japonica flavone extract 1 and 2 has assured restraining function on the high uric acid blood model animal expressing exceptional heightened uric aci…	A Sophora japonica flavone extract is used in preparing uric acid transporter Urate Transporter-1 (URAT1) restraining medicine. The Sophora japonica flavone extract comprises 98% rutoside or 98% quercitin.				A Sophora japonica flavone extract used for preparing uric acid transporter URAT1 restraining medicine.			CN200710190133A	2007-11-15	2008-05-21	Dead	Dead	Dead	A61K0036489 | A61P001906	A61K0036489 | A61P001906	A61	A61K0036, A61P0019	Nanjing University,Nanjing,Jiangsu,210093,CN | 南京大学,南京市,210093,CN	NANJING UNIVERSITY		1. The application of sophora japonica flavone extract in preparing the uric acid transporter URAT1 restraining medicine. 2. The application of sophora japonica flavone extract according to claim 1, wherein said sophora japonica flavone extract is sophora japonica flavone extract 1 and 2. 3. The application of sophora japonica flavone extract according to claim 2, wherein said sophora japonica fl…	|1. The application of sophora japonica flavone extract in preparing the uric acid transporter URAT1 restraining medicine. | 2. The application of sophora japonica flavone extract according to claim 1, wherein said sophora japonica flavone extract is sophora japonica flavone extract 1 and 2. | 3. The application of sophora japonica flavone extract according to claim 2, wherein said sophora japoni…	CN	2008	CN	2007	CN1899282A
CN101181345B	22.1	Application of sophora japonica flavone extract in preparing uric acid transportation URAT1 suppressive drug | 槐米黄酮提取物在制备尿酸转运子URAT1抑制药物中的应用	Use of Sophora japonica flavone extract in preparing uric acid transporter urate Transporter-1 restraining medicine	SOPHORA JAPONICA FLAVONE EXTRACT PREPARATION URIC ACID TRANSPORT URATE RESTRAIN MEDICINE	槐米黄酮提取物在制备尿酸转运子URAT1抑制药物中的应用	Application of sophora japonica flavone extract in preparing uric acid transportation URAT1 suppressive drug	The invention claims a new use of sophora japonica flavone extract, specifically application of sophora japonica flavone extract in preparing uric acid transportation URAT1 suppressive drug. animal test result shows that the sophora japonica flavone extract 1 and 2 the high urine acid blood model animal expressing abnormally increased uric acid transporter URAT1 has obvious inhibiting effect, and…	A Sophora japonica flavone extract is used in preparing uric acid transporter Urate Transporter-1 (URAT1) restraining medicine. The Sophora japonica flavone extract comprises 98% rutoside or 98% quercitin. A Sophora japonica flavone extract used for preparing uric acid transporter URAT1 restraining medicine.	The invention claims a new use of sophora japonica flavone extract, specifically application of sophora japonica flavone extract in preparing uric acid transportation URAT1 suppressive drug. animal test result shows that the sophora japonica flavone extract 1 and 2 the high urine acid blood model animal expressing abnormally increased uric acid transporter URAT1 has obvious inhibiting effect, and…	A Sophora japonica flavone extract is used in preparing uric acid transporter Urate Transporter-1 (URAT1) restraining medicine. The Sophora japonica flavone extract comprises 98% rutoside or 98% quercitin.				A Sophora japonica flavone extract used for preparing uric acid transporter URAT1 restraining medicine.			CN200710190133A	2007-11-15	2011-01-12	Dead	Dead	Dead	A61K0036489 | A61P001906	A61K0036489 | A61P001906	A61	A61K0036, A61P0019	Nanjing University,Nanjing,Jiangsu,210093,CN | 南京大学,南京市,210093,CN	NANJING UNIVERSITY		1. containing rutin 98% sophora japonica flavone extract in preparing uric acid suppressive drug. CNG 含芦丁98％的槐米黄酮提取物在制备尿酸转运子URAT1抑制药物中的应用。	|1. containing rutin 98% sophora japonica flavone extract in preparing uric acid suppressive drug.	CN	2011	CN	2007	CN1899282A
CN101181262A	23	Application of coumarin monomeric compound in preparing uric acid transportation URAT1 suppressive drug | 香豆素单体化合物在制备尿酸转运子URAT1抑制药物中的应用	Use of coumarin monomeric compound in preparing uric acid transportation URAT1 suppressive drug for treating sickness which is related with abnormal high expression of uric acid transporter	COUMARIN MONOMERIC COMPOUND PREPARATION URIC ACID TRANSPORT SUPPRESS DRUG TREAT SICK RELATED ABNORMAL HIGH EXPRESS	香豆素单体化合物在制备尿酸转运子URAT1抑制药物中的应用	Application of coumarin monomeric compound in preparing uric acid transportation URAT1 suppressive drug	The invention claims new application of coumarin monomeric compound, specifically claims application of coumarin monomeric compound I, II, III, IV having the same structure unit in preparing uric acid transportation URAT1 suppressive drug. It indicates through animal test result: coumarin monomeric compound I, II, III, IV has exact suppressive action for uric acid transportation URAT1 whose hyper…	A coumarin monomeric compound is used in preparing uric acid transportation uric acid transporter (URAT1) suppressive drug. Coumarin monomeric compounds of Formula (I), (II), (III), and (IV) are used in preparing uric acid transportation URAT1 suppressive drug. Coumarin monomeric compounds used in preparing uric acid transportation URAT1 suppressive drug for treating sickness which is related wit…	The invention claims new application of coumarin monomeric compound, specifically claims application of coumarin monomeric compound I, II, III, IV having the same structure unit in preparing uric acid transportation URAT1 suppressive drug. It indicates through animal test result: coumarin monomeric compound I, II, III, IV has exact suppressive action for uric acid transportation URAT1 whose hyper…	A coumarin monomeric compound is used in preparing uric acid transportation uric acid transporter (URAT1) suppressive drug.	Coumarin monomeric compounds of Formula (I), (II), (III), and (IV) are used in preparing uric acid transportation URAT1 suppressive drug.			Coumarin monomeric compounds used in preparing uric acid transportation URAT1 suppressive drug for treating sickness which is related with abnormal high expression of uric acid transportation URAT1.			CN200710190134A	2007-11-15	2008-05-21	Dead	Dead	Dead	A61K003137 | A61K00317048 | A61P001906	A61K003137 | A61K00317048 | A61P001906	A61	A61K0031, A61P0019	Nanjing University,Nanjing,Jiangsu,210093,CN | 南京大学,南京市,210093,CN	NANJING UNIVERSITY		1. Application of coumarin monomeric compound I in preparing uric acid transportation URAT1 suppressive drug. 2. Application of coumarin monomeric compound II in application of preparing uric acid transportation URAT1 suppressive drug. 3. Application of coumarin monomeric compound III in application of preparing uric acid transportation URAT1 suppressive drug. 4. Application of coumarin monomeric…	|1. Application of coumarin monomeric compound I in preparing uric acid transportation URAT1 suppressive drug. | 2. Application of coumarin monomeric compound II in application of preparing uric acid transportation URAT1 suppressive drug. | 3. Application of coumarin monomeric compound III in application of preparing uric acid transportation URAT1 suppressive drug. | 4. Application of coumarin mo…	CN	2008	CN	2007
CN101181287A	24	Application of puerarin for preparing URAT1 suppressive drug | 葛根素在制备尿酸转运子URAT1抑制药物中的应用	Use of flavonoid puerarin for preparing urate transporter suppressive drug comprising oral liquid, capsule, tablet and granule useful for treating disease associated with high expression of urate transporter	FLAVONOID PREPARATION URATE TRANSPORT SUPPRESS DRUG COMPRISE ORAL LIQUID CAPSULE TABLET GRANULE USEFUL TREAT DISEASE ASSOCIATE HIGH EXPRESS	葛根素在制备尿酸转运子URAT1抑制药物中的应用	Application of puerarin for preparing URAT1 suppressive drug	This invention claims the new use of flavonoid monomer compound puerarin, especially claims application of puerarin for preparing URAT1 suppressive drug. The animal experiment shows the puerarin has precise retarding effect to URAT1, which increases singularly expressed by hyperuricaemia animal pattern, while it has no marked retarding effect to URAT1 of normal animal in normal level; it has good…	A flavonoid puerarin is used for the preparation of urate transporter (URAT1) suppressive drug comprising oral liquid, capsule, tablet and granule. Uropathic. The flavonoid puerarin is used in preparing urate transporter suppressive drug useful for treating disease associated with high expression of URAT1. The puerarin is safe and has precise retarding effect to URAT1.	This invention claims the new use of flavonoid monomer compound puerarin, especially claims application of puerarin for preparing URAT1 suppressive drug. The animal experiment shows the puerarin has precise retarding effect to URAT1, which increases singularly expressed by hyperuricaemia animal pattern, while it has no marked retarding effect to URAT1 of normal animal in normal level; it has good…	A flavonoid puerarin is used for the preparation of urate transporter (URAT1) suppressive drug comprising oral liquid, capsule, tablet and granule.		Uropathic.		The flavonoid puerarin is used in preparing urate transporter suppressive drug useful for treating disease associated with high expression of URAT1.	The puerarin is safe and has precise retarding effect to URAT1.		CN200710190136A	2007-11-15	2008-05-21	Dead	Dead	Dead	A61K00317048 | A61P001906	A61K00317048 | A61P001906	A61	A61K0031, A61P0019	Nanjing University,Nanjing,Jiangsu,210093,CN | 南京大学,南京市,210093,CN	NANJING UNIVERSITY		1. Application of flavonoid monomer compound puerarin in preparing URAT1 suppressive drug. CNA 1.黄酮类单体化合物葛根素在制备尿酸转运子URAT1抑制药物中的应用。	|1. Application of flavonoid monomer compound puerarin in preparing URAT1 suppressive drug.	CN	2008	CN	2007
CN101181261A	25	Application of myricetin to the preparation of uric acid transporter URAT1 suppressive drug | 杨梅素在制备尿酸转运子URAT1抑制药物中的应用	Use of flavone monomeric compound myricetin in preparation of uric acid transporter uric acid transporter suppressive drug for treatment of high uric acid-related disease	FLAVONE MONOMERIC COMPOUND MYRICETIN PREPARATION URIC ACID TRANSPORT SUPPRESS DRUG TREAT HIGH RELATED DISEASE	杨梅素在制备尿酸转运子URAT1抑制药物中的应用	Application of myricetin to the preparation of uric acid transporter URAT1 suppressive drug	The invention relates to the new application of flavone monomeric compound myricetin. It exactly relates to the application of myricetin to the preparation of uric acid transporter URAT1 suppressive drug. According to zoopery result, it has accurate inhibitory action against the unusual increasing uric acid transporter URAT1 of hyperuricaemia type animal and has no obvious inhibitory action again…	A flavone monomeric compound myricetin is used in preparation of uric acid transporter uric acid transporter (URAT1) suppressive drug. Flavone monomeric compound myricetin used in preparation of uric acid transporter URAT1 suppressive drug in form of oral liquid, capsule, tablet, and granular formulation for treatment of high uric acid-related disease.	The invention relates to the new application of flavone monomeric compound myricetin. It exactly relates to the application of myricetin to the preparation of uric acid transporter URAT1 suppressive drug. According to zoopery result, it has accurate inhibitory action against the unusual increasing uric acid transporter URAT1 of hyperuricaemia type animal and has no obvious inhibitory action again…	A flavone monomeric compound myricetin is used in preparation of uric acid transporter uric acid transporter (URAT1) suppressive drug.				Flavone monomeric compound myricetin used in preparation of uric acid transporter URAT1 suppressive drug in form of oral liquid, capsule, tablet, and granular formulation for treatment of high uric acid-related disease.			CN200710190137A	2007-11-15	2008-05-21	Dead	Dead	Dead	A61K0031352 | A61P001906	A61K0031352 | A61P001906	A61	A61K0031, A61P0019	Nanjing University,Nanjing,Jiangsu,210093,CN | 南京大学,南京市,210093,CN	NANJING UNIVERSITY		1. The application of flavone monomeric compound myricetin to the preparation of uric acid transporter URAT1 suppressive drug. CNA 1.黄酮类单体化合物杨梅素在制备尿酸转运子URAT1抑制药物中的应用。	|1. The application of flavone monomeric compound myricetin to the preparation of uric acid transporter URAT1 suppressive drug.	CN	2008	CN	2007
WO2008062740A1	26	NITROGENATED FUSED RING COMPOUND AND USE THEREOF | COMPOSÉ AZOTÉ À ANNEAUX FUSIONNÉS ET SON UTILISATION	Novel nitrogen-containing condensed ring compound used for blood-uric-acid reducing agent, prophylactic or therapeutic agent of pathological conditions associated with uric acid such as urinary calculi, and coronary artery disease	NOVEL NITROGEN CONTAIN CONDENSATION RING COMPOUND BLOOD URIC ACID REDUCE AGENT PROPHYLACTIC THERAPEUTIC PATHOLOGICAL CONDITION ASSOCIATE URINE CALCULUS CORONARY ARTERY DISEASE	COMPOSÉ AZOTÉ À ANNEAUX FUSIONNÉS ET SON UTILISATION	NITROGENATED FUSED RING COMPOUND AND USE THEREOF	Disclosed is a compound which has an inhibitory effect on URAT1 activity and is effective for the treatment or prevention of a disease associated with a high serum uric acid level such as hyperuricemia, gouty tophus, acute gouty arthritis, chronic gouty arthritis, urinary calculus, renal dysfunction, coronary artery disease and ischemic heart disease. Specifically disclosed is a nitrogenated fuse…	A nitrogen-containing condensed ring compound (I) is new. A nitrogen-containing condensed ring compound of formula (I) is new.R=101-R=103H, group A or 3-14C (un)saturated carbocyclic ring with coupled carbon atom;Y'=1-CO- or -S(=O)2-;X=1nitrogen atom or CR104;R=104H or group A;R=103,R=1043-14C (un)saturated carbocyclic ring;X=2-N(R105)-, -N(COR106)-, -N(S(=O)2R106)-, -N(CONR107R108)- or -CR109R11…	Disclosed is a compound which has an inhibitory effect on URAT1 activity and is effective for the treatment or prevention of a disease associated with a high serum uric acid level such as hyperuricemia, gouty tophus, acute gouty arthritis, chronic gouty arthritis, urinary calculus, renal dysfunction, coronary artery disease and ischemic heart disease. Specifically disclosed is a nitrogenated fuse…	A nitrogen-containing condensed ring compound (I) is new.	A nitrogen-containing condensed ring compound of formula (I) is new. R=101-R=103H, group A or 3-14C (un)saturated carbocyclic ring with coupled carbon atom;Y'=1-CO- or -S(=O)2-;X=1nitrogen atom or CR104;R=104H or group A;R=103,R=1043-14C (un)saturated carbocyclic ring;X=2-N(R105)-, -N(COR106)-, -N(S(=O)2R106)-, -N(CONR107R108)- or -CR109R110-;R=105H or 1-6C alkyl group;R=106hydroxyl group, aralky…	Cardiant; Vasotropic; Nephrotropic.	URAT1 activation inhibitor. Human urate transporter 1 (URAT1) gene was transfected into the human fetus kidney origin cell (HEK293 cell). HEK293 cell or mock cell expressing human URAT1 gene was selected using geneticin resistance as parameter. Then, the human URAT1 expression HEK293 cell or mock cell was culture in Dulbecco modified Eagles-medium containing fetal calf serum 10%, geneticin sulfat…	Novel nitrogen-containing condensed ring compound is useful as URAT1 activation inhibitor, blood-uric-acid reducing agent, prophylactic or therapeutic agent of pathological conditions associated with uric acid such as hyperuricemia, gouty tophus, acute urarthritis, gouty kidney, urinary calculi, renal dysfunction, coronary artery disease or ischemic heart disease (all claimed).	The nitrogen-containing condensed ring compound has excellent inhibitory effect on disease associated with high serum uric acid.	ORGANIC CHEMISTRY - Preparation: Not given. Preferred Compound: The nitrogen-containing condensed ring-compound of formula (II). X=oxygen atom, sulfur atom, -S(=O)-, -S(=O)2- or -N(COR12);Y'=-CO- or -CS-;k'=0-4;m=0-2;n=1-5;Ra=halogen atom, hydroxyl group, 1-6C alkyl group, 1-6C alkoxy group, nitro group or aryl group;Rb=1-6C alkyl group;Rc=halogen atom, hydroxyl group, 1-6C alkyl group, 1-6C alko…	WO2007JP72344A	2007-11-19	2008-05-29	Dead	Dead	Dead	C07D026536 | A61K0031498 | A61K0031538 | A61K00315415 | A61P000304 | A61P000306 | A61P000310 | A61P000900 | A61P000910 | A61P000912 | A61P000914 | A61P001304 | A61P001312 | A61P001902 | A61P001906 | A61P004300 | C07D024142 | C07D027916	A61K0031498 | A61K0031538 | A61K00315415 | A61P001304 | A61P001312 | A61P001902 | A61P001906 | A61P000304 | A61P000306 | A61P000310 | A61P004300 | A61P000900 | A61P000910 | A61P000912 | A61P000914 | C07D024142 | C07D026536 | C07D027916	C07, A61	C07D0265, A61K0031, A61P0003, A61P0009, A61P0013, A61P0019, A61P0043, C07D0241, C07D0279	JAPAN TOBACCO INC.,JP | HIRATA Kazuyuki,JP | OZEKI Hidekazu,JP	JAPAN TOBACCO INC.		1. The compound represented with the following general formula [1"], its salt, or its solvate. <formula> [In the Formula, R101, R102 and R103 are the same or different, respectively, 1) It is hydrogen atom, Or 2) It is group|base chosen from the following group A, Or 3) R101 and R102 form C3-C14 saturated or unsaturated carbocyclic ring (The said carbocyclic ring may be substituted by the same or…	|1. The compound represented with the following general formula [1"], its salt, or its solvate. <formula> [In the Formula, R101, R102 and R103 are the same or different, respectively, 1) It is hydrogen atom, Or 2) It is group|base chosen from the following group A, Or 3) R101 and R102 form C3-C14 saturated or unsaturated carbocyclic ring (The said carbocyclic ring may be substituted by the same o…	WO	2008	JP	2007	WO2006057460A1 | WO2007093507A1
WO2008126898A1	27	(AZA)INDOLE DERIVATIVE AND USE THEREOF FOR MEDICAL PURPOSES | DÉRIVÉ D'(AZA)INDOLE ET SES USAGES MÉDICAUX	Novel aza indole derivative useful in pharmaceutical composition for preventing and/or treating xanthine-oxidase associated disease such as renal dysfunction by hyperuricemia, urinary calculi, hyperuricemia and gouty tophus	NOVEL AZA INDOLE DERIVATIVE USEFUL PHARMACEUTICAL COMPOSITION PREVENT TREAT XANTHINE OXIDASE ASSOCIATE DISEASE RENAL DYSFUNCTION HYPERURICAEMIC URINE CALCULUS	DÉRIVÉ D'(AZA)INDOLE ET SES USAGES MÉDICAUX	(AZA)INDOLE DERIVATIVE AND USE THEREOF FOR MEDICAL PURPOSES	Disclosed is a compound useful as a prophylactic or therapeutic agent for a disease induced by abnormal plasma uric acid level or the like. Specifically disclosed is an (aza)indole derivative represented by the general formula (I), a prodrug or salt thereof, or the like, which has a xanthine oxidase inhibitory activity and is useful as a prophylactic or therapeutic agent for a disease induced by …	An aza indole derivative (I), its salt or prodrug, is new. An aza indole derivative of formula (I), its salt or prodrug, is new.T=nitro, cyano or trifluoromethyl;ring J=arylamine or heteroaryl ring;Q=carboxy, lower alkoxycarbonyl, carbamoyl, mono-(di)lower-alkyl carbamoyl, sulfo, sulfamoyl, or 5-tetrazolyl;Y'=H, hydroxy, amino, halogen, nitro, substituted lower alkyl or lower alkoxy;X =1 -X =3CR …	Disclosed is a compound useful as a prophylactic or therapeutic agent for a disease induced by abnormal plasma uric acid level or the like. Specifically disclosed is an (aza)indole derivative represented by the general formula (I), a prodrug or salt thereof, or the like, which has a xanthine oxidase inhibitory activity and is useful as a prophylactic or therapeutic agent for a disease induced by …	An aza indole derivative (I), its salt or prodrug, is new.	An aza indole derivative of formula (I), its salt or prodrug, is new. T=nitro, cyano or trifluoromethyl;ring J=arylamine or heteroaryl ring;Q=carboxy, lower alkoxycarbonyl, carbamoyl, mono-(di)lower-alkyl carbamoyl, sulfo, sulfamoyl, or 5-tetrazolyl;Y'=H, hydroxy, amino, halogen, nitro, substituted lower alkyl or lower alkoxy;X =1 -X =3CR 2 or N, where X 1 -X 3 are not N simultaneously;R =1 ,R =2…	Nephrotropic; Antigout; Metabolic; Uropathic. Male CD(SD) IGS rat (5 weeks old) was made to abstain from food overnight. Then, gavage administration of 3 mg/kg of aza indole derivative such as 4-(3-cyano-5,6-difluoro indole-1-yl)-2-hydroxybenzoic acid suspended in 0.5% of methylcellulose aqueous solution was administered to the rat by oral route. After 2 hours of administration, blood was collect…	Xanthine oxidase inhibitor; Urate transporter (URAT)-1 inhibitor.	The aza indole derivative is useful in pharmaceutical composition for preventing and/or treating xanthine-oxidase associated disease such as renal dysfunction by hyperuricemia, urinary calculi, hyperuricemia, gouty tophus, urarthritis, for inhibiting production of uric acid (all claimed) and reducing blood uric acid value.	The aza indole derivative reduces the side effects of other medical agents when used together during the treatment.	ORGANIC CHEMISTRY - Preparation (Disclosed): Indole derivative of formula (1) and heteroaryl ring of formula (2) are coupling-reacted in presence base such as tetrahydrofuran for 30 minutes-7 days, to obtain aza indole derivative. L=halogen. PHARMACEUTICALS - Preferred Composition: The pharmaceutical composition is a serum uric acid value fall drug. The pharmaceutical composition further combines…	WO2008JP57089A	2008-04-10	2008-10-23	Dead	Alive	Alive	C07D020942 | A61K0031404 | A61K0031407 | A61K0031427 | A61K0031437 | A61K00314439 | A61K00315377 | A61K004500 | A61P001304 | A61P001312 | A61P001902 | A61P001906 | A61P004300 | C07D040104 | C07D040504 | C07D040912 | C07D041704 | C07D047104 | C07D0491056	A61K (IPC 1-7) | C07D020942 (IPC 1-7) | A61P (IPC 1-7) | C07D (IPC 1-7) | A61K0031403 | A61K0031407 | A61K0031427 | A61K00314353 | A61K00314427 | A61K00315375 | A61K004500 | A61P001300 | A61P001900 | A61P004300 | C07D020900 | C07D040100 | C07D040500 | C07D040900 | C07D041700 | C07D047100 | C07D049100 | A61K0031165 | A61K0031404 | A61K0031405 | A61K0031437 | A61K00314439 | A61K00315025 | A61K00315…	C07, A61	C07D0209, A61K0031, A61K0045, A61P0013, A61P0019, A61P0043, C07D0401, C07D0405, C07D0409, C07D0417, C07D0471, C07D0491	KISSEI PHARMACEUTICAL CO. LTD.,JP | SHIMIZU Kazuo,JP | TAKIGAWA Yasushi,JP | FUJIKURA Hideki,JP | IIZUKA Masato,JP | HIRATOCHI Masahiro,JP | KIKUCHI Norihiko,JP	KISSEI PHARMACEUTICAL CO. LTD.		1. The (aza)indole derivative represented with General formula, its prodrug, or its pharmacologically acceptable salt. [In the Formula, T is nitro, a cyano, or a trifluoromethyl.; Ring J is an arylamine ring or a heteroaryl ring.; Q is a carboxy, lower alkoxycarbonyl, carbamoyl, mono-(di) lower-alkyl carbamoyl, a sulfo, a sulfamoyl, or 5-tetrazolyl.; Y is a hydrogen atom, a hydroxy, amino, a halo…	|1. The (aza)indole derivative represented with General formula, its prodrug, or its pharmacologically acceptable salt. [In the Formula, T is nitro, a cyano, or a trifluoromethyl.; Ring J is an arylamine ring or a heteroaryl ring.; Q is a carboxy, lower alkoxycarbonyl, carbamoyl, mono-(di) lower-alkyl carbamoyl, a sulfo, a sulfamoyl, or 5-tetrazolyl.; Y is a hydrogen atom, a hydroxy, amino, a hal…	WO	2008	JP	2008	WO2007043401A1 | JP2000001431A | JP03220987B2 | WO2007043400A1 | WO1996009293A1
CA2682391A1	27.1	(AZA)INDOLE DERIVATIVE AND USE THEREOF FOR MEDICAL PURPOSES | DERIVE D'(AZA)INDOLE ET SES USAGES MEDICAUX	Novel aza indole derivative useful in pharmaceutical composition for preventing and/or treating xanthine-oxidase associated disease such as renal dysfunction by hyperuricemia, urinary calculi, hyperuricemia and gouty tophus	NOVEL AZA INDOLE DERIVATIVE USEFUL PHARMACEUTICAL COMPOSITION PREVENT TREAT XANTHINE OXIDASE ASSOCIATE DISEASE RENAL DYSFUNCTION HYPERURICAEMIC URINE CALCULUS	DERIVE D'(AZA)INDOLE ET SES USAGES MEDICAUX	(AZA)INDOLE DERIVATIVE AND USE THEREOF FOR MEDICAL PURPOSES	Disclosed is a compound useful as a prophylactic or therapeutic agent for a disease induced by abnormal plasma uric acid level or the like. Specifically disclosed is an (aza)indole derivative represented by the general formula (I), a prodrug or salt thereof, or the like, which has a xanthine oxidase inhibitory activity and is useful as a prophylactic or therapeutic agent for a disease induced by …	An aza indole derivative (I), its salt or prodrug, is new. An aza indole derivative of formula (I), its salt or prodrug, is new.T=nitro, cyano or trifluoromethyl;ring J=arylamine or heteroaryl ring;Q=carboxy, lower alkoxycarbonyl, carbamoyl, mono-(di)lower-alkyl carbamoyl, sulfo, sulfamoyl, or 5-tetrazolyl;Y'=H, hydroxy, amino, halogen, nitro, substituted lower alkyl or lower alkoxy;X =1 -X =3CR …	Disclosed is a compound useful as a prophylactic or therapeutic agent for a disease induced by abnormal plasma uric acid level or the like. Specifically disclosed is an (aza)indole derivative represented by the general formula (I), a prodrug or salt thereof, or the like, which has a xanthine oxidase inhibitory activity and is useful as a prophylactic or therapeutic agent for a disease induced by …	An aza indole derivative (I), its salt or prodrug, is new.	An aza indole derivative of formula (I), its salt or prodrug, is new. T=nitro, cyano or trifluoromethyl;ring J=arylamine or heteroaryl ring;Q=carboxy, lower alkoxycarbonyl, carbamoyl, mono-(di)lower-alkyl carbamoyl, sulfo, sulfamoyl, or 5-tetrazolyl;Y'=H, hydroxy, amino, halogen, nitro, substituted lower alkyl or lower alkoxy;X =1 -X =3CR 2 or N, where X 1 -X 3 are not N simultaneously;R =1 ,R =2…	Nephrotropic; Antigout; Metabolic; Uropathic. Male CD(SD) IGS rat (5 weeks old) was made to abstain from food overnight. Then, gavage administration of 3 mg/kg of aza indole derivative such as 4-(3-cyano-5,6-difluoro indole-1-yl)-2-hydroxybenzoic acid suspended in 0.5% of methylcellulose aqueous solution was administered to the rat by oral route. After 2 hours of administration, blood was collect…	Xanthine oxidase inhibitor; Urate transporter (URAT)-1 inhibitor.	The aza indole derivative is useful in pharmaceutical composition for preventing and/or treating xanthine-oxidase associated disease such as renal dysfunction by hyperuricemia, urinary calculi, hyperuricemia, gouty tophus, urarthritis, for inhibiting production of uric acid (all claimed) and reducing blood uric acid value.	The aza indole derivative reduces the side effects of other medical agents when used together during the treatment.	ORGANIC CHEMISTRY - Preparation (Disclosed): Indole derivative of formula (1) and heteroaryl ring of formula (2) are coupling-reacted in presence base such as tetrahydrofuran for 30 minutes-7 days, to obtain aza indole derivative. L=halogen. PHARMACEUTICALS - Preferred Composition: The pharmaceutical composition is a serum uric acid value fall drug. The pharmaceutical composition further combines…	CA2682391A	2008-04-10	2008-10-23	Alive	Alive	Alive	C07D020942 | A61K0031404 | A61K0031407 | A61K0031427 | A61K0031437 | A61K00314439 | A61K00315377 | A61K004500 | A61P001304 | A61P001312 | A61P001902 | A61P001906 | A61P004300 | C07D040104 | C07D040504 | C07D040912 | C07D041704 | C07D047104 | C07D0491056	A61K (IPC 1-7) | C07D020942 (IPC 1-7) | A61P (IPC 1-7) | C07D (IPC 1-7) | A61K0031403 | A61K0031407 | A61K0031427 | A61K00314353 | A61K00314427 | A61K00315375 | A61K004500 | A61P001300 | A61P001900 | A61P004300 | C07D020900 | C07D040100 | C07D040500 | C07D040900 | C07D041700 | C07D047100 | C07D049100 | A61K0031165 | A61K0031404 | A61K0031405 | A61K0031437 | A61K00314439 | A61K00315025 | A61K00315…	C07, A61	C07D0209, A61K0031, A61K0045, A61P0013, A61P0019, A61P0043, C07D0401, C07D0405, C07D0409, C07D0417, C07D0471, C07D0491	KISSEI PHARMACEUTICAL CO. LTD.,JP	KISSEI PHARMACEUTICAL CO. LTD.		CLAIMS 1. An (aza)indole derivative represented by the general formula: wherein T represents nitro, cyano or trifluoromethyl; ring J represents an aryl ring or a heteroaryl ring; Q represents carboxy, lower alkoxycarbonyl, carbamoyl, mono(di)(lower alkyl)carbamoyl, sulfo, sulfamoyl or 5-tetrazolyl; Y represents a hydrogen atom, hydroxy, amino, a halogen atom, nitro, optionally substituted lower a…	CLAIMS | 1. An (aza)indole derivative represented by the general formula: wherein T represents nitro, cyano or trifluoromethyl; ring J represents an aryl ring or a heteroaryl ring; Q represents carboxy, lower alkoxycarbonyl, carbamoyl, mono(di)(lower alkyl)carbamoyl, sulfo, sulfamoyl or 5-tetrazolyl; Y represents a hydrogen atom, hydroxy, amino, a halogen atom, nitro, optionally substituted lower…	CA	2008	CA	2008
AU2008239017A1	27.2	(Aza)indole derivative and use thereof for medical purposes	Novel aza indole derivative useful in pharmaceutical composition for preventing and/or treating xanthine-oxidase associated disease such as renal dysfunction by hyperuricemia, urinary calculi, hyperuricemia and gouty tophus	NOVEL AZA INDOLE DERIVATIVE USEFUL PHARMACEUTICAL COMPOSITION PREVENT TREAT XANTHINE OXIDASE ASSOCIATE DISEASE RENAL DYSFUNCTION HYPERURICAEMIC URINE CALCULUS	(Aza)indole derivative and use thereof for medical purposes	(Aza)indole derivative and use thereof for medical purposes	Disclosed is a compound useful as a prophylactic or therapeutic agent for a disease induced by abnormal plasma uric acid level or the like. Specifically disclosed is an (aza)indole derivative represented by the general formula (I), a prodrug or salt thereof, or the like, which has a xanthine oxidase inhibitory activity and is useful as a prophylactic or therapeutic agent for a disease induced by …	An aza indole derivative (I), its salt or prodrug, is new. An aza indole derivative of formula (I), its salt or prodrug, is new.T=nitro, cyano or trifluoromethyl;ring J=arylamine or heteroaryl ring;Q=carboxy, lower alkoxycarbonyl, carbamoyl, mono-(di)lower-alkyl carbamoyl, sulfo, sulfamoyl, or 5-tetrazolyl;Y'=H, hydroxy, amino, halogen, nitro, substituted lower alkyl or lower alkoxy;X =1 -X =3CR …	Disclosed is a compound useful as a prophylactic or therapeutic agent for a disease induced by abnormal plasma uric acid level or the like. Specifically disclosed is an (aza)indole derivative represented by the general formula (I), a prodrug or salt thereof, or the like, which has a xanthine oxidase inhibitory activity and is useful as a prophylactic or therapeutic agent for a disease induced by …	An aza indole derivative (I), its salt or prodrug, is new.	An aza indole derivative of formula (I), its salt or prodrug, is new. T=nitro, cyano or trifluoromethyl;ring J=arylamine or heteroaryl ring;Q=carboxy, lower alkoxycarbonyl, carbamoyl, mono-(di)lower-alkyl carbamoyl, sulfo, sulfamoyl, or 5-tetrazolyl;Y'=H, hydroxy, amino, halogen, nitro, substituted lower alkyl or lower alkoxy;X =1 -X =3CR 2 or N, where X 1 -X 3 are not N simultaneously;R =1 ,R =2…	Nephrotropic; Antigout; Metabolic; Uropathic. Male CD(SD) IGS rat (5 weeks old) was made to abstain from food overnight. Then, gavage administration of 3 mg/kg of aza indole derivative such as 4-(3-cyano-5,6-difluoro indole-1-yl)-2-hydroxybenzoic acid suspended in 0.5% of methylcellulose aqueous solution was administered to the rat by oral route. After 2 hours of administration, blood was collect…	Xanthine oxidase inhibitor; Urate transporter (URAT)-1 inhibitor.	The aza indole derivative is useful in pharmaceutical composition for preventing and/or treating xanthine-oxidase associated disease such as renal dysfunction by hyperuricemia, urinary calculi, hyperuricemia, gouty tophus, urarthritis, for inhibiting production of uric acid (all claimed) and reducing blood uric acid value.	The aza indole derivative reduces the side effects of other medical agents when used together during the treatment.	ORGANIC CHEMISTRY - Preparation (Disclosed): Indole derivative of formula (1) and heteroaryl ring of formula (2) are coupling-reacted in presence base such as tetrahydrofuran for 30 minutes-7 days, to obtain aza indole derivative. L=halogen. PHARMACEUTICALS - Preferred Composition: The pharmaceutical composition is a serum uric acid value fall drug. The pharmaceutical composition further combines…	AU2008239017A	2008-04-10	2009-10-29	Dead	Alive	Alive	C07D020942 | A61K0031404 | A61K0031407 | A61K0031427 | A61K0031437 | A61K00314439 | A61K00315377 | A61K004500 | A61P001304 | A61P001312 | A61P001902 | A61P001906 | A61P004300 | C07D040104 | C07D040504 | C07D040912 | C07D041704 | C07D047104 | C07D0491056	A61K (IPC 1-7) | C07D020942 (IPC 1-7) | A61P (IPC 1-7) | C07D (IPC 1-7) | A61K0031403 | A61K0031407 | A61K0031427 | A61K00314353 | A61K00314427 | A61K00315375 | A61K004500 | A61P001300 | A61P001900 | A61P004300 | C07D020900 | C07D040100 | C07D040500 | C07D040900 | C07D041700 | C07D047100 | C07D049100 | A61K0031165 | A61K0031404 | A61K0031405 | A61K0031437 | A61K00314439 | A61K00315025 | A61K00315…	C07, A61	C07D0209, A61K0031, A61K0045, A61P0013, A61P0019, A61P0043, C07D0401, C07D0405, C07D0409, C07D0417, C07D0471, C07D0491	KISSEI PHARMACEUTICAL CO. LTD.,JP	KISSEI PHARMACEUTICAL CO. LTD.		CLAIMS 1. An (aza)indole derivative represented by the general formula: [Chem.1] T R1 - N Y xll I j I \\X 3 5 X2 Q wherein T represents nitro, cyano or trifluoromethyl; ring J represents an aryl ring or a heteroaryl ring; Q represents carboxy, lower alkoxycarbonyl, carbamoyl, mono(di)(lower 10 alkyl)carbamoyl, sulfo, sulfamoyl or 5-tetrazolyl; Y represents a hydrogen atom, hydroxy, amino, a halog…	CLAIMS | 1. An (aza)indole derivative represented by the general formula: [Chem.1] T R1 - N Y xll I j I \\X 3 5 X2 Q wherein T represents nitro, cyano or trifluoromethyl; ring J represents an aryl ring or a heteroaryl ring; Q represents carboxy, lower alkoxycarbonyl, carbamoyl, mono(di)(lower 10 alkyl)carbamoyl, sulfo, sulfamoyl or 5-tetrazolyl; Y represents a hydrogen atom, hydroxy, amino, a hal…	AU	2009	AU	2008	AU2006300540A1 | AU2006300453A1
MX2009010966A	27.3	(AZA)INDOLE DERIVATIVE AND USE THEREOF FOR MEDICAL PURPOSES. | DERIVADO DE (AZA)INDOL Y SU USO PARA PROPOSITOS MEDICOS.	Novel aza indole derivative useful in pharmaceutical composition for preventing and/or treating xanthine-oxidase associated disease such as renal dysfunction by hyperuricemia, urinary calculi, hyperuricemia and gouty tophus	NOVEL AZA INDOLE DERIVATIVE USEFUL PHARMACEUTICAL COMPOSITION PREVENT TREAT XANTHINE OXIDASE ASSOCIATE DISEASE RENAL DYSFUNCTION HYPERURICAEMIC URINE CALCULUS	DERIVADO DE (AZA)INDOL Y SU USO PARA PROPOSITOS MEDICOS.	(AZA)INDOLE DERIVATIVE AND USE THEREOF FOR MEDICAL PURPOSES.	Disclosed is a compound useful as a prophylactic or therapeutic agent for a disease induced by abnormal plasma uric acid level or the like. Specifically disclosed is an (aza)indole derivative represented by the general formula (I), a prodrug or salt thereof, or the like, which has a xanthine oxidase inhibitory activity and is useful as a prophylactic or therapeutic agent for a disease induced by …	An aza indole derivative (I), its salt or prodrug, is new. An aza indole derivative of formula (I), its salt or prodrug, is new.T=nitro, cyano or trifluoromethyl;ring J=arylamine or heteroaryl ring;Q=carboxy, lower alkoxycarbonyl, carbamoyl, mono-(di)lower-alkyl carbamoyl, sulfo, sulfamoyl, or 5-tetrazolyl;Y'=H, hydroxy, amino, halogen, nitro, substituted lower alkyl or lower alkoxy;X =1 -X =3CR …	Disclosed is a compound useful as a prophylactic or therapeutic agent for a disease induced by abnormal plasma uric acid level or the like. Specifically disclosed is an (aza)indole derivative represented by the general formula (I), a prodrug or salt thereof, or the like, which has a xanthine oxidase inhibitory activity and is useful as a prophylactic or therapeutic agent for a disease induced by …	An aza indole derivative (I), its salt or prodrug, is new.	An aza indole derivative of formula (I), its salt or prodrug, is new. T=nitro, cyano or trifluoromethyl;ring J=arylamine or heteroaryl ring;Q=carboxy, lower alkoxycarbonyl, carbamoyl, mono-(di)lower-alkyl carbamoyl, sulfo, sulfamoyl, or 5-tetrazolyl;Y'=H, hydroxy, amino, halogen, nitro, substituted lower alkyl or lower alkoxy;X =1 -X =3CR 2 or N, where X 1 -X 3 are not N simultaneously;R =1 ,R =2…	Nephrotropic; Antigout; Metabolic; Uropathic. Male CD(SD) IGS rat (5 weeks old) was made to abstain from food overnight. Then, gavage administration of 3 mg/kg of aza indole derivative such as 4-(3-cyano-5,6-difluoro indole-1-yl)-2-hydroxybenzoic acid suspended in 0.5% of methylcellulose aqueous solution was administered to the rat by oral route. After 2 hours of administration, blood was collect…	Xanthine oxidase inhibitor; Urate transporter (URAT)-1 inhibitor.	The aza indole derivative is useful in pharmaceutical composition for preventing and/or treating xanthine-oxidase associated disease such as renal dysfunction by hyperuricemia, urinary calculi, hyperuricemia, gouty tophus, urarthritis, for inhibiting production of uric acid (all claimed) and reducing blood uric acid value.	The aza indole derivative reduces the side effects of other medical agents when used together during the treatment.	ORGANIC CHEMISTRY - Preparation (Disclosed): Indole derivative of formula (1) and heteroaryl ring of formula (2) are coupling-reacted in presence base such as tetrahydrofuran for 30 minutes-7 days, to obtain aza indole derivative. L=halogen. PHARMACEUTICALS - Preferred Composition: The pharmaceutical composition is a serum uric acid value fall drug. The pharmaceutical composition further combines…	MX200910966A	2009-10-09	2009-11-02	Alive	Alive	Alive	C07D020942 | A61K0031404 | A61K0031407 | A61K0031427 | A61K0031437 | A61K00314439 | A61K00315377 | A61K004500 | A61P001304 | A61P001312 | A61P001902 | A61P001906 | A61P004300 | C07D040104 | C07D040504 | C07D040912 | C07D041704 | C07D047104 | C07D0491056	A61K (IPC 1-7) | C07D020942 (IPC 1-7) | A61P (IPC 1-7) | C07D (IPC 1-7) | A61K0031403 | A61K0031407 | A61K0031427 | A61K00314353 | A61K00314427 | A61K00315375 | A61K004500 | A61P001300 | A61P001900 | A61P004300 | C07D020900 | C07D040100 | C07D040500 | C07D040900 | C07D041700 | C07D047100 | C07D049100 | A61K0031165 | A61K0031404 | A61K0031405 | A61K0031437 | A61K00314439 | A61K00315025 | A61K00315…	C07, A61	C07D0209, A61K0031, A61K0045, A61P0013, A61P0019, A61P0043, C07D0401, C07D0405, C07D0409, C07D0417, C07D0471, C07D0491	KISSEI PHARMACEUTICAL CO. LTD.,JP	KISSEI PHARMACEUTICAL CO. LTD.		1. a derivative of (aza) indole derivative represented by the general formula:'h [Quim.1] _'/n · 'TW " κ; and ω ωχρ)! Ώ4en where yt represents nitro, cyano o trifluoromethyl; ηel ring j represents an aryl ring o heteroaryl ring; q represents carboxy, lower alkoxycarbonyl, carbamoyl, mono (di) (lower alkyl) carbamoyl, sulfo, sulfamoyl o 5-tetrazolyl and represents an atom of hydrogen, hydroxy, ami…	|1. a derivative of (aza) indole derivative represented by the general formula:'h [Quim.1] _'/n · 'TW " κ; and ω ωχρ)! Ώ4en where yt represents nitro, cyano o trifluoromethyl; ηel ring j represents an aryl ring o heteroaryl ring; q represents carboxy, lower alkoxycarbonyl, carbamoyl, mono (di) (lower alkyl) carbamoyl, sulfo, sulfamoyl o 5-tetrazolyl and represents an atom of hydrogen, hydroxy, am…	MX	2009	MX	2009
KR2009128488A	27.4	(AZA)INDOLE DERIVATIVE AND USE THEREOF FOR MEDICAL PURPOSES | (아자)인돌 유도체 및 그 의약 용도	Novel aza indole derivative useful in pharmaceutical composition for preventing and/or treating xanthine-oxidase associated disease such as renal dysfunction by hyperuricemia, urinary calculi, hyperuricemia and gouty tophus	NOVEL AZA INDOLE DERIVATIVE USEFUL PHARMACEUTICAL COMPOSITION PREVENT TREAT XANTHINE OXIDASE ASSOCIATE DISEASE RENAL DYSFUNCTION HYPERURICAEMIC URINE CALCULUS	(아자)인돌 유도체 및 그 의약 용도	(Aza) The indole derivative and medicinal use.	The present invention is to provide the compound which is useful as prevention or remedy including disease etc. caused by the plasma uric acid value or greater. That is, the invention relates to the useful indole derivative, indicated as the following chemical formula I (aza) which the prodrug or the salt etc as prevention or the remedy of the disease having the xanthine oxidase inhibitory activi…	An aza indole derivative (I), its salt or prodrug, is new. An aza indole derivative of formula (I), its salt or prodrug, is new.T=nitro, cyano or trifluoromethyl;ring J=arylamine or heteroaryl ring;Q=carboxy, lower alkoxycarbonyl, carbamoyl, mono-(di)lower-alkyl carbamoyl, sulfo, sulfamoyl, or 5-tetrazolyl;Y'=H, hydroxy, amino, halogen, nitro, substituted lower alkyl or lower alkoxy;X =1 -X =3CR …	The present invention is to provide the compound which is useful as prevention or remedy including disease etc. caused by the plasma uric acid value or greater. That is, the invention relates to the useful indole derivative, indicated as the following chemical formula I (aza) which the prodrug or the salt etc as prevention or the remedy of the disease having the xanthine oxidase inhibitory activi…	An aza indole derivative (I), its salt or prodrug, is new.	An aza indole derivative of formula (I), its salt or prodrug, is new. T=nitro, cyano or trifluoromethyl;ring J=arylamine or heteroaryl ring;Q=carboxy, lower alkoxycarbonyl, carbamoyl, mono-(di)lower-alkyl carbamoyl, sulfo, sulfamoyl, or 5-tetrazolyl;Y'=H, hydroxy, amino, halogen, nitro, substituted lower alkyl or lower alkoxy;X =1 -X =3CR 2 or N, where X 1 -X 3 are not N simultaneously;R =1 ,R =2…	Nephrotropic; Antigout; Metabolic; Uropathic. Male CD(SD) IGS rat (5 weeks old) was made to abstain from food overnight. Then, gavage administration of 3 mg/kg of aza indole derivative such as 4-(3-cyano-5,6-difluoro indole-1-yl)-2-hydroxybenzoic acid suspended in 0.5% of methylcellulose aqueous solution was administered to the rat by oral route. After 2 hours of administration, blood was collect…	Xanthine oxidase inhibitor; Urate transporter (URAT)-1 inhibitor.	The aza indole derivative is useful in pharmaceutical composition for preventing and/or treating xanthine-oxidase associated disease such as renal dysfunction by hyperuricemia, urinary calculi, hyperuricemia, gouty tophus, urarthritis, for inhibiting production of uric acid (all claimed) and reducing blood uric acid value.	The aza indole derivative reduces the side effects of other medical agents when used together during the treatment.	ORGANIC CHEMISTRY - Preparation (Disclosed): Indole derivative of formula (1) and heteroaryl ring of formula (2) are coupling-reacted in presence base such as tetrahydrofuran for 30 minutes-7 days, to obtain aza indole derivative. L=halogen. PHARMACEUTICALS - Preferred Composition: The pharmaceutical composition is a serum uric acid value fall drug. The pharmaceutical composition further combines…	KR20097021438A	2008-04-10	2009-12-15	Alive	Alive	Alive	C07D0491056 | A61K0031404 | A61P001304 | C07D041704	A61K (IPC 1-7) | C07D020942 (IPC 1-7) | A61P (IPC 1-7) | C07D (IPC 1-7) | A61K0031403 | A61K0031407 | A61K0031427 | A61K00314353 | A61K00314427 | A61K00315375 | A61K004500 | A61P001300 | A61P001900 | A61P004300 | C07D020900 | C07D040100 | C07D040500 | C07D040900 | C07D041700 | C07D047100 | C07D049100 | A61K0031165 | A61K0031404 | A61K0031405 | A61K0031437 | A61K00314439 | A61K00315025 | A61K00315…	C07, A61	C07D0491, A61K0031, A61P0013, C07D0417	KISSEI PHARMACEUTICAL CO. LTD. | 깃세이 야쿠힌 고교 가부시키가이샤,JP	KISSEI PHARMACEUTICAL CO. LTD.		1. Chemical formula I. (chemical formula I) [ In the formula, T is nitro, and cyano or the trifluoromethyl: ring J the aryl ring or the heteroaryl ring: Q is the carboxy, low grade alkoxycarbonyl, carbamoyl, mono (di) lower alkylcarbamoyl, sulfo, sulfamoyl or 5- tetrazolyl Y is the hydrogen atom, hydroxy, amino, halogen atom, nitro, replaceable lower alkyl or replaceable lower alkoxy (however Y i…	|1. Chemical formula I. (chemical formula I) [ In the formula, T is nitro, and cyano or the trifluoromethyl: ring J the aryl ring or the heteroaryl ring: Q is the carboxy, low grade alkoxycarbonyl, carbamoyl, mono (di) lower alkylcarbamoyl, sulfo, sulfamoyl or 5- tetrazolyl Y is the hydrogen atom, hydroxy, amino, halogen atom, nitro, replaceable lower alkyl or replaceable lower alkoxy (however Y …	KR	2009	KR	2008	WO1996009293A1
EP2133332A1	27.5	(AZA)INDOLE DERIVATIVE AND USE THEREOF FOR MEDICAL PURPOSES | (AZA)INDOLDERIVAT UND SEINE VERWENDUNG FÜR MEDIZINISCHE ZWECKE | DÉRIVÉ D'(AZA)INDOLE ET SES USAGES MÉDICAUX	Novel aza indole derivative useful in pharmaceutical composition for preventing and/or treating xanthine-oxidase associated disease such as renal dysfunction by hyperuricemia, urinary calculi, hyperuricemia and gouty tophus	NOVEL AZA INDOLE DERIVATIVE USEFUL PHARMACEUTICAL COMPOSITION PREVENT TREAT XANTHINE OXIDASE ASSOCIATE DISEASE RENAL DYSFUNCTION HYPERURICAEMIC URINE CALCULUS	(AZA)INDOLDERIVAT UND SEINE VERWENDUNG FÜR MEDIZINISCHE ZWECKE | DÉRIVÉ D'(AZA)INDOLE ET SES USAGES MÉDICAUX	(AZA)INDOLE DERIVATIVE AND USE THEREOF FOR MEDICAL PURPOSES	The present invention provides compounds useful as agents for the prevention or treatment of a disease associated with abnormal serum uric acid level which has a uricosuric activity or the like. The present invention relates to (aza)indole derivatives represented by the following general formula (I) having xanthine oxidase inhibitory activities and useful as agents for the prevention or treatment…	An aza indole derivative (I), its salt or prodrug, is new. An aza indole derivative of formula (I), its salt or prodrug, is new.T=nitro, cyano or trifluoromethyl;ring J=arylamine or heteroaryl ring;Q=carboxy, lower alkoxycarbonyl, carbamoyl, mono-(di)lower-alkyl carbamoyl, sulfo, sulfamoyl, or 5-tetrazolyl;Y'=H, hydroxy, amino, halogen, nitro, substituted lower alkyl or lower alkoxy;X =1 -X =3CR …	The present invention provides compounds useful as agents for the prevention or treatment of a disease associated with abnormal serum uric acid level which has a uricosuric activity or the like. The present invention relates to (aza)indole derivatives represented by the following general formula (I) having xanthine oxidase inhibitory activities and useful as agents for the prevention or treatment…	An aza indole derivative (I), its salt or prodrug, is new.	An aza indole derivative of formula (I), its salt or prodrug, is new. T=nitro, cyano or trifluoromethyl;ring J=arylamine or heteroaryl ring;Q=carboxy, lower alkoxycarbonyl, carbamoyl, mono-(di)lower-alkyl carbamoyl, sulfo, sulfamoyl, or 5-tetrazolyl;Y'=H, hydroxy, amino, halogen, nitro, substituted lower alkyl or lower alkoxy;X =1 -X =3CR 2 or N, where X 1 -X 3 are not N simultaneously;R =1 ,R =2…	Nephrotropic; Antigout; Metabolic; Uropathic. Male CD(SD) IGS rat (5 weeks old) was made to abstain from food overnight. Then, gavage administration of 3 mg/kg of aza indole derivative such as 4-(3-cyano-5,6-difluoro indole-1-yl)-2-hydroxybenzoic acid suspended in 0.5% of methylcellulose aqueous solution was administered to the rat by oral route. After 2 hours of administration, blood was collect…	Xanthine oxidase inhibitor; Urate transporter (URAT)-1 inhibitor.	The aza indole derivative is useful in pharmaceutical composition for preventing and/or treating xanthine-oxidase associated disease such as renal dysfunction by hyperuricemia, urinary calculi, hyperuricemia, gouty tophus, urarthritis, for inhibiting production of uric acid (all claimed) and reducing blood uric acid value.	The aza indole derivative reduces the side effects of other medical agents when used together during the treatment.	ORGANIC CHEMISTRY - Preparation (Disclosed): Indole derivative of formula (1) and heteroaryl ring of formula (2) are coupling-reacted in presence base such as tetrahydrofuran for 30 minutes-7 days, to obtain aza indole derivative. L=halogen. PHARMACEUTICALS - Preferred Composition: The pharmaceutical composition is a serum uric acid value fall drug. The pharmaceutical composition further combines…	EP2008740190A	2008-04-10	2009-12-16	Alive	Alive	Alive	A61K004506 | A61K0031165	A61K (IPC 1-7) | C07D020942 (IPC 1-7) | A61P (IPC 1-7) | C07D (IPC 1-7) | A61K0031403 | A61K0031407 | A61K0031427 | A61K00314353 | A61K00314427 | A61K00315375 | A61K004500 | A61P001300 | A61P001900 | A61P004300 | C07D020900 | C07D040100 | C07D040500 | C07D040900 | C07D041700 | C07D047100 | C07D049100 | A61K0031165 | A61K0031404 | A61K0031405 | A61K0031437 | A61K00314439 | A61K00315025 | A61K00315…	A61	A61K0045, A61K0031	Kissei Pharmaceutical Co. Ltd.,Matsumoto-shi, Nagano 399-8710,JP,100158278	KISSEI PHARMACEUTICAL CO. LTD.		1. An (aza)indole derivative represented by the general formula: wherein T represents nitro, cyano or trifluoromethyl; ring J represents an aryl ring or a heteroaryl ring; Q represents carboxy, lower alkoxycarbonyl, carbamoyl, mono(di)(lower alkyl)carbamoyl, sulfo, sulfamoyl or 5-tetrazolyl; Y represents a hydrogen atom, hydroxy, amino, a halogen atom, nitro, optionally substituted lower alkyl or…	|1. An (aza)indole derivative represented by the general formula: wherein T represents nitro, cyano or trifluoromethyl; ring J represents an aryl ring or a heteroaryl ring; Q represents carboxy, lower alkoxycarbonyl, carbamoyl, mono(di)(lower alkyl)carbamoyl, sulfo, sulfamoyl or 5-tetrazolyl; Y represents a hydrogen atom, hydroxy, amino, a halogen atom, nitro, optionally substituted lower alkyl o…	EP	2009	EP	2008	JP2000001431A | JP03220987B2 | US3491114A | WO2007043400A1 | WO1996009293A1 | WO2007043401A1
US20100056521A1	27.6	(AZA)INDOLE DERIVATIVE AND USE THEREOF FOR MEDICAL PURPOSES	Novel aza indole derivative useful in pharmaceutical composition for preventing and/or treating xanthine-oxidase associated disease such as renal dysfunction by hyperuricemia, urinary calculi, hyperuricemia and gouty tophus	NOVEL AZA INDOLE DERIVATIVE USEFUL PHARMACEUTICAL COMPOSITION PREVENT TREAT XANTHINE OXIDASE ASSOCIATE DISEASE RENAL DYSFUNCTION HYPERURICAEMIC URINE CALCULUS	(AZA)INDOLE DERIVATIVE AND USE THEREOF FOR MEDICAL PURPOSES	(AZA)INDOLE DERIVATIVE AND USE THEREOF FOR MEDICAL PURPOSES	The present invention provides compounds useful as agents for the prevention or treatment of a disease associated with abnormal serum uric acid level which has a uricosuric activity or the like. The present invention relates to (aza)indole derivatives represented by the following general formula (I) having xanthine oxidase inhibitory activities and useful as agents for the prevention or treatment…	An aza indole derivative (I), its salt or prodrug, is new. An aza indole derivative of formula (I), its salt or prodrug, is new.T=nitro, cyano or trifluoromethyl;ring J=arylamine or heteroaryl ring;Q=carboxy, lower alkoxycarbonyl, carbamoyl, mono-(di)lower-alkyl carbamoyl, sulfo, sulfamoyl, or 5-tetrazolyl;Y'=H, hydroxy, amino, halogen, nitro, substituted lower alkyl or lower alkoxy;X =1 -X =3CR …	The present invention provides compounds useful as agents for the prevention or treatment of a disease associated with abnormal serum uric acid level which has a uricosuric activity or the like. The present invention relates to (aza)indole derivatives represented by the following general formula (I) having xanthine oxidase inhibitory activities and useful as agents for the prevention or treatment…	An aza indole derivative (I), its salt or prodrug, is new.	An aza indole derivative of formula (I), its salt or prodrug, is new. T=nitro, cyano or trifluoromethyl;ring J=arylamine or heteroaryl ring;Q=carboxy, lower alkoxycarbonyl, carbamoyl, mono-(di)lower-alkyl carbamoyl, sulfo, sulfamoyl, or 5-tetrazolyl;Y'=H, hydroxy, amino, halogen, nitro, substituted lower alkyl or lower alkoxy;X =1 -X =3CR 2 or N, where X 1 -X 3 are not N simultaneously;R =1 ,R =2…	Nephrotropic; Antigout; Metabolic; Uropathic. Male CD(SD) IGS rat (5 weeks old) was made to abstain from food overnight. Then, gavage administration of 3 mg/kg of aza indole derivative such as 4-(3-cyano-5,6-difluoro indole-1-yl)-2-hydroxybenzoic acid suspended in 0.5% of methylcellulose aqueous solution was administered to the rat by oral route. After 2 hours of administration, blood was collect…	Xanthine oxidase inhibitor; Urate transporter (URAT)-1 inhibitor.	The aza indole derivative is useful in pharmaceutical composition for preventing and/or treating xanthine-oxidase associated disease such as renal dysfunction by hyperuricemia, urinary calculi, hyperuricemia, gouty tophus, urarthritis, for inhibiting production of uric acid (all claimed) and reducing blood uric acid value.	The aza indole derivative reduces the side effects of other medical agents when used together during the treatment.	ORGANIC CHEMISTRY - Preparation (Disclosed): Indole derivative of formula (1) and heteroaryl ring of formula (2) are coupling-reacted in presence base such as tetrahydrofuran for 30 minutes-7 days, to obtain aza indole derivative. L=halogen. PHARMACEUTICALS - Preferred Composition: The pharmaceutical composition is a serum uric acid value fall drug. The pharmaceutical composition further combines…	US2009595476A	2009-10-09	2010-03-04	Alive	Alive	Alive	A61K0031404 | A61K00314439 | A61K00315377 | A61P004300 | C07D020918 | C07D040104 | C07D040912 | C07D041310 | C07D047104	A61K (IPC 1-7) | C07D020942 (IPC 1-7) | A61P (IPC 1-7) | C07D (IPC 1-7) | A61K0031403 | A61K0031407 | A61K0031427 | A61K00314353 | A61K00314427 | A61K00315375 | A61K004500 | A61P001300 | A61P001900 | A61P004300 | C07D020900 | C07D040100 | C07D040500 | C07D040900 | C07D041700 | C07D047100 | C07D049100 | A61K0031165 | A61K0031404 | A61K0031405 | A61K0031437 | A61K00314439 | A61K00315025 | A61K00315…	A61, C07	A61K0031, A61P0043, C07D0209, C07D0401, C07D0409, C07D0413, C07D0471	KISSEI PHARMACEUTICAL CO. LTD.,Matsumoto-shi, Nagano,JP	KISSEI PHARMACEUTICAL CO. LTD.		1. An (aza)indole derivative represented by the general formula: wherein T represents nitro, cyano or trifluoromethyl; ring J represents an aryl ring or a heteroaryl ring; Q represents carboxy, lower alkoxycarbonyl, carbamoyl, mono(di)(lower alkyl)carbamoyl, sulfo, sulfamoyl or 5-tetrazolyl; Y represents a hydrogen atom, hydroxy, amino, a halogen atom, nitro, optionally substituted lower alkyl or…	|1. An (aza)indole derivative represented by the general formula: wherein T represents nitro, cyano or trifluoromethyl; ring J represents an aryl ring or a heteroaryl ring; Q represents carboxy, lower alkoxycarbonyl, carbamoyl, mono(di)(lower alkyl)carbamoyl, sulfo, sulfamoyl or 5-tetrazolyl; Y represents a hydrogen atom, hydroxy, amino, a halogen atom, nitro, optionally substituted lower alkyl o…	US	2010	US	2009	WO2007043400A1 | WO1996009293A1 | WO2007043401A1 | US6015829A | JP2000001431A | EP1932833A1 | JP03220987B2 | US6107301A | US3491114A | US5696143A
CN101679251A	27.7	(Aza) indole derivative and use thereof for medical purposes | (氮杂)吲哚衍生物及其医药用途	Novel aza indole derivative useful in pharmaceutical composition for preventing and/or treating xanthine-oxidase associated disease such as renal dysfunction by hyperuricemia, urinary calculi, hyperuricemia and gouty tophus	NOVEL AZA INDOLE DERIVATIVE USEFUL PHARMACEUTICAL COMPOSITION PREVENT TREAT XANTHINE OXIDASE ASSOCIATE DISEASE RENAL DYSFUNCTION HYPERURICAEMIC URINE CALCULUS	(氮杂)吲哚衍生物及其医药用途	(Aza) indole derivative and use thereof for medical purposes	The invention provides compounds useful as agents for the prevention or treatment of a disease associated with abnormal serum uric acid level which has a uricosuric activity or the like. The present invention relates to (aza) indole derivatives represented by the following general formula (I) having xanthine oxidase inhibitory activities and useful as agents for the prevention or treatment of a d…	An aza indole derivative (I), its salt or prodrug, is new. An aza indole derivative of formula (I), its salt or prodrug, is new.T=nitro, cyano or trifluoromethyl;ring J=arylamine or heteroaryl ring;Q=carboxy, lower alkoxycarbonyl, carbamoyl, mono-(di)lower-alkyl carbamoyl, sulfo, sulfamoyl, or 5-tetrazolyl;Y'=H, hydroxy, amino, halogen, nitro, substituted lower alkyl or lower alkoxy;X =1 -X =3CR …	The invention provides compounds useful as agents for the prevention or treatment of a disease associated with abnormal serum uric acid level which has a uricosuric activity or the like. The present invention relates to (aza) indole derivatives represented by the following general formula (I) having xanthine oxidase inhibitory activities and useful as agents for the prevention or treatment of a d…	An aza indole derivative (I), its salt or prodrug, is new.	An aza indole derivative of formula (I), its salt or prodrug, is new. T=nitro, cyano or trifluoromethyl;ring J=arylamine or heteroaryl ring;Q=carboxy, lower alkoxycarbonyl, carbamoyl, mono-(di)lower-alkyl carbamoyl, sulfo, sulfamoyl, or 5-tetrazolyl;Y'=H, hydroxy, amino, halogen, nitro, substituted lower alkyl or lower alkoxy;X =1 -X =3CR 2 or N, where X 1 -X 3 are not N simultaneously;R =1 ,R =2…	Nephrotropic; Antigout; Metabolic; Uropathic. Male CD(SD) IGS rat (5 weeks old) was made to abstain from food overnight. Then, gavage administration of 3 mg/kg of aza indole derivative such as 4-(3-cyano-5,6-difluoro indole-1-yl)-2-hydroxybenzoic acid suspended in 0.5% of methylcellulose aqueous solution was administered to the rat by oral route. After 2 hours of administration, blood was collect…	Xanthine oxidase inhibitor; Urate transporter (URAT)-1 inhibitor.	The aza indole derivative is useful in pharmaceutical composition for preventing and/or treating xanthine-oxidase associated disease such as renal dysfunction by hyperuricemia, urinary calculi, hyperuricemia, gouty tophus, urarthritis, for inhibiting production of uric acid (all claimed) and reducing blood uric acid value.	The aza indole derivative reduces the side effects of other medical agents when used together during the treatment.	ORGANIC CHEMISTRY - Preparation (Disclosed): Indole derivative of formula (1) and heteroaryl ring of formula (2) are coupling-reacted in presence base such as tetrahydrofuran for 30 minutes-7 days, to obtain aza indole derivative. L=halogen. PHARMACEUTICALS - Preferred Composition: The pharmaceutical composition is a serum uric acid value fall drug. The pharmaceutical composition further combines…	CN200880018913A	2008-04-10	2010-03-24	Alive	Alive	Alive	C07D020942 | A61K0031404 | A61K0031407 | A61K0031427 | A61K0031437 | A61K00314439 | A61K00315377 | A61K004500 | A61P001304 | A61P001312	A61K (IPC 1-7) | C07D020942 (IPC 1-7) | A61P (IPC 1-7) | C07D (IPC 1-7) | A61K0031403 | A61K0031407 | A61K0031427 | A61K00314353 | A61K00314427 | A61K00315375 | A61K004500 | A61P001300 | A61P001900 | A61P004300 | C07D020900 | C07D040100 | C07D040500 | C07D040900 | C07D041700 | C07D047100 | C07D049100 | A61K0031165 | A61K0031404 | A61K0031405 | A61K0031437 | A61K00314439 | A61K00315025 | A61K00315…	C07, A61	C07D0209, A61K0031, A61K0045, A61P0013	Kissei Pharmaceutical Co. Ltd.,JP | 橘生药品工业株式会社,JP	KISSEI PHARMACEUTICAL CO. LTD.		1. An (aza) indole derivative or precursor medicine or medicine acceptable salt represented by the general formula: FORMULA (I), wherein T represents nitro, cyano or trifluoromethyl; ring J represents an aryl ring or a heteroaryl ring; Q represents carboxy, lower alkoxycarbonyl, carbamoyl, mono(di)(lower alkyl)carbamoyl, sulfo, sulfamoyl or 5-tetrazolyl; Y represents a hydrogen atom, hydroxy, ami…	|1. An (aza) indole derivative or precursor medicine or medicine acceptable salt represented by the general formula: FORMULA (I), wherein T represents nitro, cyano or trifluoromethyl; ring J represents an aryl ring or a heteroaryl ring; Q represents carboxy, lower alkoxycarbonyl, carbamoyl, mono(di)(lower alkyl)carbamoyl, sulfo, sulfamoyl or 5-tetrazolyl; Y represents a hydrogen atom, hydroxy, am…	CN	2010	CN	2008	US3491114A | WO1996009293A1 | CN1240432A
IN200906388P1	27.8	(AZA) INDOLE DERIVATIVE AND USE THEREOF FOR MEDICAL PURPOSES	Novel aza indole derivative useful in pharmaceutical composition for preventing and/or treating xanthine-oxidase associated disease such as renal dysfunction by hyperuricemia, urinary calculi, hyperuricemia and gouty tophus	NOVEL AZA INDOLE DERIVATIVE USEFUL PHARMACEUTICAL COMPOSITION PREVENT TREAT XANTHINE OXIDASE ASSOCIATE DISEASE RENAL DYSFUNCTION HYPERURICAEMIC URINE CALCULUS	(AZA) INDOLE DERIVATIVE AND USE THEREOF FOR MEDICAL PURPOSES	(AZA) INDOLE DERIVATIVE AND USE THEREOF FOR MEDICAL PURPOSES	Disclosed is a compound useful as a prophylactic or therapeutic agent for a disease induced by abnormal plasma uric acid level or the like. Specifically disclosed is an (aza)indole derivative represented by the general formula (I), a prodrug or salt thereof, or the like, which has a xanthine oxidase inhibitory activity and is useful as a prophylactic or therapeutic agent for a disease induced by …	An aza indole derivative (I), its salt or prodrug, is new. An aza indole derivative of formula (I), its salt or prodrug, is new.T=nitro, cyano or trifluoromethyl;ring J=arylamine or heteroaryl ring;Q=carboxy, lower alkoxycarbonyl, carbamoyl, mono-(di)lower-alkyl carbamoyl, sulfo, sulfamoyl, or 5-tetrazolyl;Y'=H, hydroxy, amino, halogen, nitro, substituted lower alkyl or lower alkoxy;X =1 -X =3CR …	The present invention provides compounds useful as agents for the prevention or treatment of a disease associated with abnormal serum uric acid level which has a uricosuric activity or the like. The present invention relates to (aza)indole derivatives represented by the following general formula (I) having xanthine oxidase inhibitory activities and useful as agents for the prevention or treatment…	An aza indole derivative (I), its salt or prodrug, is new.	An aza indole derivative of formula (I), its salt or prodrug, is new. T=nitro, cyano or trifluoromethyl;ring J=arylamine or heteroaryl ring;Q=carboxy, lower alkoxycarbonyl, carbamoyl, mono-(di)lower-alkyl carbamoyl, sulfo, sulfamoyl, or 5-tetrazolyl;Y'=H, hydroxy, amino, halogen, nitro, substituted lower alkyl or lower alkoxy;X =1 -X =3CR 2 or N, where X 1 -X 3 are not N simultaneously;R =1 ,R =2…	Nephrotropic; Antigout; Metabolic; Uropathic. Male CD(SD) IGS rat (5 weeks old) was made to abstain from food overnight. Then, gavage administration of 3 mg/kg of aza indole derivative such as 4-(3-cyano-5,6-difluoro indole-1-yl)-2-hydroxybenzoic acid suspended in 0.5% of methylcellulose aqueous solution was administered to the rat by oral route. After 2 hours of administration, blood was collect…	Xanthine oxidase inhibitor; Urate transporter (URAT)-1 inhibitor.	The aza indole derivative is useful in pharmaceutical composition for preventing and/or treating xanthine-oxidase associated disease such as renal dysfunction by hyperuricemia, urinary calculi, hyperuricemia, gouty tophus, urarthritis, for inhibiting production of uric acid (all claimed) and reducing blood uric acid value.	The aza indole derivative reduces the side effects of other medical agents when used together during the treatment.	ORGANIC CHEMISTRY - Preparation (Disclosed): Indole derivative of formula (1) and heteroaryl ring of formula (2) are coupling-reacted in presence base such as tetrahydrofuran for 30 minutes-7 days, to obtain aza indole derivative. L=halogen. PHARMACEUTICALS - Preferred Composition: The pharmaceutical composition is a serum uric acid value fall drug. The pharmaceutical composition further combines…	IN2009DN6388A	2009-10-07	2010-06-11	Alive	Alive	没有关联的 INPADOC 同族专利	C07D020942	A61K (IPC 1-7) | C07D020942 (IPC 1-7) | A61P (IPC 1-7) | C07D (IPC 1-7) | A61K0031403 | A61K0031407 | A61K0031427 | A61K00314353 | A61K00314427 | A61K00315375 | A61K004500 | A61P001300 | A61P001900 | A61P004300 | C07D020900 | C07D040100 | C07D040500 | C07D040900 | C07D041700 | C07D047100 | C07D049100 | A61K0031165 | A61K0031404 | A61K0031405 | A61K0031437 | A61K00314439 | A61K00315025 | A61K00315…	C07	C07D0209	Kissei Pharmaceutical Co Ltd,JP	KISSEI PHARMACEUTICAL CO. LTD.		1. 一般式 〔式中、 Ｔは、ニトロ、シアノ又はトリフルオロメチル； 環Ｊは、アリール環又はヘテロアリール環； Ｑは、カルボキシ、低級アルコキシカルボニル、カルバモイル、モノ（ジ）低級アルキルカルバモイル、スルホ、スルファモイル又は５－テトラゾリル； Ｙは、水素原子、ヒドロキシ、アミノ、ハロゲン原子、ニトロ、置換可低級アルキル又は置換可低級アルコキシ（但し、Ｙは環Ｊ上に複数あってもよく、それらは互いに異なっていても同じでもよい。）； Ｘ １、Ｘ２及びＸ３は、独立して、ＣＲ２又はＮ（但し、Ｘ１、Ｘ２及びＸ３が同時にＮであることはなく、Ｒ２が複数ある場合は、それらは互いに異なっていても同じでもよい。）； Ｒ １及びＲ２は、独立して、ハロゲン原子、シアノ、パーフルオロ低級アルキル、－ＡＡ、－Ａ－Ｄ－Ｅ－Ｇ又は－Ｎ（－Ｄ－Ｅ－Ｇ）２（但し、２つの（－Ｄ－Ｅ－Ｇ）は異なっていてもよい。）｛式中、Ａ…	|1. An (aza)indole derivative represented by the general formula: [Chem.1] (Formula Removed ) wherein T represents nitro, cyano or trifluoromethyl; ring J represents an aryl ring or a heteroaryl ring; Q represents carboxy, lower alkoxycarbonyl, carbamoyl, mono(di)(lower alkyl)carbamoyl, sulfo, sulfamoyl or 5-tetrazolyl; Y represents a hydrogen atom, hydroxy, amino, a halogen atom, nitro, optional…	IN	2010	IN	2009
JP2009509371X	27.9		Novel aza indole derivative useful in pharmaceutical composition for preventing and/or treating xanthine-oxidase associated disease such as renal dysfunction by hyperuricemia, urinary calculi, hyperuricemia and gouty tophus	NOVEL AZA INDOLE DERIVATIVE USEFUL PHARMACEUTICAL COMPOSITION PREVENT TREAT XANTHINE OXIDASE ASSOCIATE DISEASE RENAL DYSFUNCTION HYPERURICAEMIC URINE CALCULUS				An aza indole derivative (I), its salt or prodrug, is new. An aza indole derivative of formula (I), its salt or prodrug, is new.T=nitro, cyano or trifluoromethyl;ring J=arylamine or heteroaryl ring;Q=carboxy, lower alkoxycarbonyl, carbamoyl, mono-(di)lower-alkyl carbamoyl, sulfo, sulfamoyl, or 5-tetrazolyl;Y'=H, hydroxy, amino, halogen, nitro, substituted lower alkyl or lower alkoxy;X =1 -X =3CR …		An aza indole derivative (I), its salt or prodrug, is new.	An aza indole derivative of formula (I), its salt or prodrug, is new. T=nitro, cyano or trifluoromethyl;ring J=arylamine or heteroaryl ring;Q=carboxy, lower alkoxycarbonyl, carbamoyl, mono-(di)lower-alkyl carbamoyl, sulfo, sulfamoyl, or 5-tetrazolyl;Y'=H, hydroxy, amino, halogen, nitro, substituted lower alkyl or lower alkoxy;X =1 -X =3CR 2 or N, where X 1 -X 3 are not N simultaneously;R =1 ,R =2…	Nephrotropic; Antigout; Metabolic; Uropathic. Male CD(SD) IGS rat (5 weeks old) was made to abstain from food overnight. Then, gavage administration of 3 mg/kg of aza indole derivative such as 4-(3-cyano-5,6-difluoro indole-1-yl)-2-hydroxybenzoic acid suspended in 0.5% of methylcellulose aqueous solution was administered to the rat by oral route. After 2 hours of administration, blood was collect…	Xanthine oxidase inhibitor; Urate transporter (URAT)-1 inhibitor.	The aza indole derivative is useful in pharmaceutical composition for preventing and/or treating xanthine-oxidase associated disease such as renal dysfunction by hyperuricemia, urinary calculi, hyperuricemia, gouty tophus, urarthritis, for inhibiting production of uric acid (all claimed) and reducing blood uric acid value.	The aza indole derivative reduces the side effects of other medical agents when used together during the treatment.	ORGANIC CHEMISTRY - Preparation (Disclosed): Indole derivative of formula (1) and heteroaryl ring of formula (2) are coupling-reacted in presence base such as tetrahydrofuran for 30 minutes-7 days, to obtain aza indole derivative. L=halogen. PHARMACEUTICALS - Preferred Composition: The pharmaceutical composition is a serum uric acid value fall drug. The pharmaceutical composition further combines…	JP2009509371A	2008-04-10	2010-07-22	Alive	Alive	没有关联的 INPADOC 同族专利		A61K (IPC 1-7) | C07D020942 (IPC 1-7) | A61P (IPC 1-7) | C07D (IPC 1-7) | A61K0031403 | A61K0031407 | A61K0031427 | A61K00314353 | A61K00314427 | A61K00315375 | A61K004500 | A61P001300 | A61P001900 | A61P004300 | C07D020900 | C07D040100 | C07D040500 | C07D040900 | C07D041700 | C07D047100 | C07D049100 | A61K0031165 | A61K0031404 | A61K0031405 | A61K0031437 | A61K00314439 | A61K00315025 | A61K00315…				KISSEI PHARMACEUTICAL CO. LTD.				JP	2010	JP	2008	JP2000001431A | JP03220987B2 | WO1996009293A1
ZA200906845B	27.10		Novel aza indole derivative useful in pharmaceutical composition for preventing and/or treating xanthine-oxidase associated disease such as renal dysfunction by hyperuricemia, urinary calculi, hyperuricemia and gouty tophus	NOVEL AZA INDOLE DERIVATIVE USEFUL PHARMACEUTICAL COMPOSITION PREVENT TREAT XANTHINE OXIDASE ASSOCIATE DISEASE RENAL DYSFUNCTION HYPERURICAEMIC URINE CALCULUS				An aza indole derivative (I), its salt or prodrug, is new. An aza indole derivative of formula (I), its salt or prodrug, is new.T=nitro, cyano or trifluoromethyl;ring J=arylamine or heteroaryl ring;Q=carboxy, lower alkoxycarbonyl, carbamoyl, mono-(di)lower-alkyl carbamoyl, sulfo, sulfamoyl, or 5-tetrazolyl;Y'=H, hydroxy, amino, halogen, nitro, substituted lower alkyl or lower alkoxy;X =1 -X =3CR …		An aza indole derivative (I), its salt or prodrug, is new.	An aza indole derivative of formula (I), its salt or prodrug, is new. T=nitro, cyano or trifluoromethyl;ring J=arylamine or heteroaryl ring;Q=carboxy, lower alkoxycarbonyl, carbamoyl, mono-(di)lower-alkyl carbamoyl, sulfo, sulfamoyl, or 5-tetrazolyl;Y'=H, hydroxy, amino, halogen, nitro, substituted lower alkyl or lower alkoxy;X =1 -X =3CR 2 or N, where X 1 -X 3 are not N simultaneously;R =1 ,R =2…	Nephrotropic; Antigout; Metabolic; Uropathic. Male CD(SD) IGS rat (5 weeks old) was made to abstain from food overnight. Then, gavage administration of 3 mg/kg of aza indole derivative such as 4-(3-cyano-5,6-difluoro indole-1-yl)-2-hydroxybenzoic acid suspended in 0.5% of methylcellulose aqueous solution was administered to the rat by oral route. After 2 hours of administration, blood was collect…	Xanthine oxidase inhibitor; Urate transporter (URAT)-1 inhibitor.	The aza indole derivative is useful in pharmaceutical composition for preventing and/or treating xanthine-oxidase associated disease such as renal dysfunction by hyperuricemia, urinary calculi, hyperuricemia, gouty tophus, urarthritis, for inhibiting production of uric acid (all claimed) and reducing blood uric acid value.	The aza indole derivative reduces the side effects of other medical agents when used together during the treatment.	ORGANIC CHEMISTRY - Preparation (Disclosed): Indole derivative of formula (1) and heteroaryl ring of formula (2) are coupling-reacted in presence base such as tetrahydrofuran for 30 minutes-7 days, to obtain aza indole derivative. L=halogen. PHARMACEUTICALS - Preferred Composition: The pharmaceutical composition is a serum uric acid value fall drug. The pharmaceutical composition further combines…	ZA20096845A	2009-10-01	2011-01-26	Alive	Alive	没有关联的 INPADOC 同族专利		A61K (IPC 1-7) | C07D020942 (IPC 1-7) | A61P (IPC 1-7) | C07D (IPC 1-7) | A61K0031403 | A61K0031407 | A61K0031427 | A61K00314353 | A61K00314427 | A61K00315375 | A61K004500 | A61P001300 | A61P001900 | A61P004300 | C07D020900 | C07D040100 | C07D040500 | C07D040900 | C07D041700 | C07D047100 | C07D049100 | A61K0031165 | A61K0031404 | A61K0031405 | A61K0031437 | A61K00314439 | A61K00315025 | A61K00315…				KISSEI PHARMACEUTICAL CO. LTD.				ZA	2011	ZA	2009
RU2009141614A	27.11	(AZA)INDOLE DERIVATIVE AND USE THEREOF FOR MEDICAL PURPOSES | ПРОИЗВОДНОЕ АЗАИНДОЛА И ЕГО ПРИМЕНЕНИЕ В ЛЕЧЕБНЫХ ЦЕЛЯХ	Novel aza indole derivative useful in pharmaceutical composition for preventing and/or treating xanthine-oxidase associated disease such as renal dysfunction by hyperuricemia, urinary calculi, hyperuricemia and gouty tophus	NOVEL AZA INDOLE DERIVATIVE USEFUL PHARMACEUTICAL COMPOSITION PREVENT TREAT XANTHINE OXIDASE ASSOCIATE DISEASE RENAL DYSFUNCTION HYPERURICAEMIC URINE CALCULUS	ПРОИЗВОДНОЕ АЗАИНДОЛА И ЕГО ПРИМЕНЕНИЕ В ЛЕЧЕБНЫХ ЦЕЛЯХ	(AZA)INDOLE DERIVATIVE AND USE THEREOF FOR MEDICAL PURPOSES	Disclosed is a compound useful as a prophylactic or therapeutic agent for a disease induced by abnormal plasma uric acid level or the like. Specifically disclosed is an (aza)indole derivative represented by the general formula (I), a prodrug or salt thereof, or the like, which has a xanthine oxidase inhibitory activity and is useful as a prophylactic or therapeutic agent for a disease induced by …	An aza indole derivative (I), its salt or prodrug, is new. An aza indole derivative of formula (I), its salt or prodrug, is new.T=nitro, cyano or trifluoromethyl;ring J=arylamine or heteroaryl ring;Q=carboxy, lower alkoxycarbonyl, carbamoyl, mono-(di)lower-alkyl carbamoyl, sulfo, sulfamoyl, or 5-tetrazolyl;Y'=H, hydroxy, amino, halogen, nitro, substituted lower alkyl or lower alkoxy;X =1 -X =3CR …	Disclosed is a compound useful as a prophylactic or therapeutic agent for a disease induced by abnormal plasma uric acid level or the like. Specifically disclosed is an (aza)indole derivative represented by the general formula (I), a prodrug or salt thereof, or the like, which has a xanthine oxidase inhibitory activity and is useful as a prophylactic or therapeutic agent for a disease induced by …	An aza indole derivative (I), its salt or prodrug, is new.	An aza indole derivative of formula (I), its salt or prodrug, is new. T=nitro, cyano or trifluoromethyl;ring J=arylamine or heteroaryl ring;Q=carboxy, lower alkoxycarbonyl, carbamoyl, mono-(di)lower-alkyl carbamoyl, sulfo, sulfamoyl, or 5-tetrazolyl;Y'=H, hydroxy, amino, halogen, nitro, substituted lower alkyl or lower alkoxy;X =1 -X =3CR 2 or N, where X 1 -X 3 are not N simultaneously;R =1 ,R =2…	Nephrotropic; Antigout; Metabolic; Uropathic. Male CD(SD) IGS rat (5 weeks old) was made to abstain from food overnight. Then, gavage administration of 3 mg/kg of aza indole derivative such as 4-(3-cyano-5,6-difluoro indole-1-yl)-2-hydroxybenzoic acid suspended in 0.5% of methylcellulose aqueous solution was administered to the rat by oral route. After 2 hours of administration, blood was collect…	Xanthine oxidase inhibitor; Urate transporter (URAT)-1 inhibitor.	The aza indole derivative is useful in pharmaceutical composition for preventing and/or treating xanthine-oxidase associated disease such as renal dysfunction by hyperuricemia, urinary calculi, hyperuricemia, gouty tophus, urarthritis, for inhibiting production of uric acid (all claimed) and reducing blood uric acid value.	The aza indole derivative reduces the side effects of other medical agents when used together during the treatment.	ORGANIC CHEMISTRY - Preparation (Disclosed): Indole derivative of formula (1) and heteroaryl ring of formula (2) are coupling-reacted in presence base such as tetrahydrofuran for 30 minutes-7 days, to obtain aza indole derivative. L=halogen. PHARMACEUTICALS - Preferred Composition: The pharmaceutical composition is a serum uric acid value fall drug. The pharmaceutical composition further combines…	RU2009141614A	2008-04-10	2011-05-20	Alive	Alive	Alive	C07D020942	A61K (IPC 1-7) | C07D020942 (IPC 1-7) | A61P (IPC 1-7) | C07D (IPC 1-7) | A61K0031403 | A61K0031407 | A61K0031427 | A61K00314353 | A61K00314427 | A61K00315375 | A61K004500 | A61P001300 | A61P001900 | A61P004300 | C07D020900 | C07D040100 | C07D040500 | C07D040900 | C07D041700 | C07D047100 | C07D049100 | A61K0031165 | A61K0031404 | A61K0031405 | A61K0031437 | A61K00314439 | A61K00315025 | A61K00315…	C07	C07D0209	KISSEI PHARMACEUTICAL | КИССЕИ ФАРМАСЬЮТИКАЛ КО. ЛТД.,JP	KISSEI PHARMACEUTICAL CO. LTD.		1. An (aza)indole derivative represented by the general formula: whereinT represents nitro, cyano or trifluoromethyl; ring J represents an aryl ring or a heteroaryl ring; Q represents carboxy, lower alkoxycarbonyl, carbamoyl, mono(di)(lower alkyl)carbamoyl, sulfo, sulfamoyl or 5-tetrazolyl; Y represents a hydrogen atom, hydroxy, amino, a halogen atom, nitro, optionally substituted lower alkyl or …	|1. An (aza)indole derivative represented by the general formula: whereinT represents nitro, cyano or trifluoromethyl; ring J represents an aryl ring or a heteroaryl ring; Q represents carboxy, lower alkoxycarbonyl, carbamoyl, mono(di)(lower alkyl)carbamoyl, sulfo, sulfamoyl or 5-tetrazolyl; Y represents a hydrogen atom, hydroxy, amino, a halogen atom, nitro, optionally substituted lower alkyl or…	RU	2011	RU	2008	WO1996009293A1 | JP03220987B1 | RU2268887C2 | JP2000001431A | JP03220987B2
EP2133332A4	27.12	(AZA)INDOLE DERIVATIVE AND USE THEREOF FOR MEDICAL PURPOSES | (AZA)INDOLDERIVAT UND SEINE VERWENDUNG FÜR MEDIZINISCHE ZWECKE | DÉRIVÉ D'(AZA)INDOLE ET SES USAGES MÉDICAUX	Novel aza indole derivative useful in pharmaceutical composition for preventing and/or treating xanthine-oxidase associated disease such as renal dysfunction by hyperuricemia, urinary calculi, hyperuricemia and gouty tophus	NOVEL AZA INDOLE DERIVATIVE USEFUL PHARMACEUTICAL COMPOSITION PREVENT TREAT XANTHINE OXIDASE ASSOCIATE DISEASE RENAL DYSFUNCTION HYPERURICAEMIC URINE CALCULUS	(AZA)INDOLDERIVAT UND SEINE VERWENDUNG FÜR MEDIZINISCHE ZWECKE | DÉRIVÉ D'(AZA)INDOLE ET SES USAGES MÉDICAUX	(AZA)INDOLE DERIVATIVE AND USE THEREOF FOR MEDICAL PURPOSES		An aza indole derivative (I), its salt or prodrug, is new. An aza indole derivative of formula (I), its salt or prodrug, is new.T=nitro, cyano or trifluoromethyl;ring J=arylamine or heteroaryl ring;Q=carboxy, lower alkoxycarbonyl, carbamoyl, mono-(di)lower-alkyl carbamoyl, sulfo, sulfamoyl, or 5-tetrazolyl;Y'=H, hydroxy, amino, halogen, nitro, substituted lower alkyl or lower alkoxy;X =1 -X =3CR …		An aza indole derivative (I), its salt or prodrug, is new.	An aza indole derivative of formula (I), its salt or prodrug, is new. T=nitro, cyano or trifluoromethyl;ring J=arylamine or heteroaryl ring;Q=carboxy, lower alkoxycarbonyl, carbamoyl, mono-(di)lower-alkyl carbamoyl, sulfo, sulfamoyl, or 5-tetrazolyl;Y'=H, hydroxy, amino, halogen, nitro, substituted lower alkyl or lower alkoxy;X =1 -X =3CR 2 or N, where X 1 -X 3 are not N simultaneously;R =1 ,R =2…	Nephrotropic; Antigout; Metabolic; Uropathic. Male CD(SD) IGS rat (5 weeks old) was made to abstain from food overnight. Then, gavage administration of 3 mg/kg of aza indole derivative such as 4-(3-cyano-5,6-difluoro indole-1-yl)-2-hydroxybenzoic acid suspended in 0.5% of methylcellulose aqueous solution was administered to the rat by oral route. After 2 hours of administration, blood was collect…	Xanthine oxidase inhibitor; Urate transporter (URAT)-1 inhibitor.	The aza indole derivative is useful in pharmaceutical composition for preventing and/or treating xanthine-oxidase associated disease such as renal dysfunction by hyperuricemia, urinary calculi, hyperuricemia, gouty tophus, urarthritis, for inhibiting production of uric acid (all claimed) and reducing blood uric acid value.	The aza indole derivative reduces the side effects of other medical agents when used together during the treatment.	ORGANIC CHEMISTRY - Preparation (Disclosed): Indole derivative of formula (1) and heteroaryl ring of formula (2) are coupling-reacted in presence base such as tetrahydrofuran for 30 minutes-7 days, to obtain aza indole derivative. L=halogen. PHARMACEUTICALS - Preferred Composition: The pharmaceutical composition is a serum uric acid value fall drug. The pharmaceutical composition further combines…	EP2008740190A	2008-04-10	2011-05-25	Alive	Alive	Alive	C07D020942 | A61K0031404 | A61K0031407 | A61K0031427 | A61K0031437 | A61K00314439 | A61K00315377 | A61K004500 | A61P001304 | A61P001312 | A61P001902 | A61P001906 | A61P004300 | C07D040104 | C07D040504 | C07D040912 | C07D041704 | C07D047104 | C07D0491056	A61K (IPC 1-7) | C07D020942 (IPC 1-7) | A61P (IPC 1-7) | C07D (IPC 1-7) | A61K0031403 | A61K0031407 | A61K0031427 | A61K00314353 | A61K00314427 | A61K00315375 | A61K004500 | A61P001300 | A61P001900 | A61P004300 | C07D020900 | C07D040100 | C07D040500 | C07D040900 | C07D041700 | C07D047100 | C07D049100 | A61K0031165 | A61K0031404 | A61K0031405 | A61K0031437 | A61K00314439 | A61K00315025 | A61K00315…	C07, A61	C07D0209, A61K0031, A61K0045, A61P0013, A61P0019, A61P0043, C07D0401, C07D0405, C07D0409, C07D0417, C07D0471, C07D0491	KISSEI PHARMACEUTICAL,JP	KISSEI PHARMACEUTICAL CO. LTD.				EP	2011	EP	2008	US3491114A | JP03220987B2 | WO2007043400A1 | WO2007043401A1 | WO1996009293A1 | JP2000001431A
US8003647B2	27.13	(Aza)indole derivative and use thereof for medical purposes	Novel aza indole derivative useful in pharmaceutical composition for preventing and/or treating xanthine-oxidase associated disease such as renal dysfunction by hyperuricemia, urinary calculi, hyperuricemia and gouty tophus	NOVEL AZA INDOLE DERIVATIVE USEFUL PHARMACEUTICAL COMPOSITION PREVENT TREAT XANTHINE OXIDASE ASSOCIATE DISEASE RENAL DYSFUNCTION HYPERURICAEMIC URINE CALCULUS	(Aza)indole derivative and use thereof for medical purposes	(Aza)indole derivative and use thereof for medical purposes	The present invention provides compounds useful as agents for the prevention or treatment of a disease associated with abnormal serum uric acid level which has a uricosuric activity or the like. The present invention relates to (aza)indole derivatives represented by the following general formula (I) having xanthine oxidase inhibitory activities and useful as agents for the prevention or treatment…	An aza indole derivative (I), its salt or prodrug, is new. An aza indole derivative of formula (I), its salt or prodrug, is new.T=nitro, cyano or trifluoromethyl;ring J=arylamine or heteroaryl ring;Q=carboxy, lower alkoxycarbonyl, carbamoyl, mono-(di)lower-alkyl carbamoyl, sulfo, sulfamoyl, or 5-tetrazolyl;Y'=H, hydroxy, amino, halogen, nitro, substituted lower alkyl or lower alkoxy;X =1 -X =3CR …	The present invention provides compounds useful as agents for the prevention or treatment of a disease associated with abnormal serum uric acid level which has a uricosuric activity or the like. The present invention relates to (aza)indole derivatives represented by the following general formula (I) having xanthine oxidase inhibitory activities and useful as agents for the prevention or treatment…	An aza indole derivative (I), its salt or prodrug, is new.	An aza indole derivative of formula (I), its salt or prodrug, is new. T=nitro, cyano or trifluoromethyl;ring J=arylamine or heteroaryl ring;Q=carboxy, lower alkoxycarbonyl, carbamoyl, mono-(di)lower-alkyl carbamoyl, sulfo, sulfamoyl, or 5-tetrazolyl;Y'=H, hydroxy, amino, halogen, nitro, substituted lower alkyl or lower alkoxy;X =1 -X =3CR 2 or N, where X 1 -X 3 are not N simultaneously;R =1 ,R =2…	Nephrotropic; Antigout; Metabolic; Uropathic. Male CD(SD) IGS rat (5 weeks old) was made to abstain from food overnight. Then, gavage administration of 3 mg/kg of aza indole derivative such as 4-(3-cyano-5,6-difluoro indole-1-yl)-2-hydroxybenzoic acid suspended in 0.5% of methylcellulose aqueous solution was administered to the rat by oral route. After 2 hours of administration, blood was collect…	Xanthine oxidase inhibitor; Urate transporter (URAT)-1 inhibitor.	The aza indole derivative is useful in pharmaceutical composition for preventing and/or treating xanthine-oxidase associated disease such as renal dysfunction by hyperuricemia, urinary calculi, hyperuricemia, gouty tophus, urarthritis, for inhibiting production of uric acid (all claimed) and reducing blood uric acid value.	The aza indole derivative reduces the side effects of other medical agents when used together during the treatment.	ORGANIC CHEMISTRY - Preparation (Disclosed): Indole derivative of formula (1) and heteroaryl ring of formula (2) are coupling-reacted in presence base such as tetrahydrofuran for 30 minutes-7 days, to obtain aza indole derivative. L=halogen. PHARMACEUTICALS - Preferred Composition: The pharmaceutical composition is a serum uric acid value fall drug. The pharmaceutical composition further combines…	US2009595476A	2009-10-09	2011-08-23	Alive	Alive	Alive	A61K0031404 | A61K0031437 | A61K00315025 | A61K0031519 | C07D020910 | C07D020930 | C07D020942 | C07D047104 | C07D048714	A61K (IPC 1-7) | C07D020942 (IPC 1-7) | A61P (IPC 1-7) | C07D (IPC 1-7) | A61K0031403 | A61K0031407 | A61K0031427 | A61K00314353 | A61K00314427 | A61K00315375 | A61K004500 | A61P001300 | A61P001900 | A61P004300 | C07D020900 | C07D040100 | C07D040500 | C07D040900 | C07D041700 | C07D047100 | C07D049100 | A61K0031165 | A61K0031404 | A61K0031405 | A61K0031437 | A61K00314439 | A61K00315025 | A61K00315…	A61, C07	A61K0031, C07D0209, C07D0471, C07D0487	Kissei Pharmaceutical Co. Ltd.,Matsumoto-Shi,JP	KISSEI PHARMACEUTICAL CO. LTD.		The inventon claimed is: 1. An (aza)indole derivative represented by the general formula (I): wherein T represents nitro, cyano or trifluoromethyl; ring J represents an aryl ring or a 6-membered heteroaryl ring; Q represents carboxy, lower alkoxycarbonyl, carbamoyl, mono(di)(lower alkyl)carbamoyl, sulfo, sulfamoyl or 5-tetrazolyl; Y represents hydroxy; X 1, X2 and X3 independently represent CR2 o…	The inventon claimed is: | 1. An (aza)indole derivative represented by the general formula (I): wherein T represents nitro, cyano or trifluoromethyl; ring J represents an aryl ring or a 6-membered heteroaryl ring; Q represents carboxy, lower alkoxycarbonyl, carbamoyl, mono(di)(lower alkyl)carbamoyl, sulfo, sulfamoyl or 5-tetrazolyl; Y represents hydroxy; X 1, X2 and X3 independently represent CR2…	US	2011	US	2009	WO1996009293A1 | US6107301A | US5696143A | JP03220987B2 | WO2007043400A1 | JP2000001431A | WO2007043401A1 | US3491114A | US6015829A | EP1932833A1
US20110230454A1	27.14	(AZA)INDOLE DERIVATIVE AND USE THEREOF FOR MEDICAL PURPOSES	Novel aza indole derivative useful in pharmaceutical composition for preventing and/or treating xanthine-oxidase associated disease such as renal dysfunction by hyperuricemia, urinary calculi, hyperuricemia and gouty tophus	NOVEL AZA INDOLE DERIVATIVE USEFUL PHARMACEUTICAL COMPOSITION PREVENT TREAT XANTHINE OXIDASE ASSOCIATE DISEASE RENAL DYSFUNCTION HYPERURICAEMIC URINE CALCULUS	(AZA)INDOLE DERIVATIVE AND USE THEREOF FOR MEDICAL PURPOSES	(AZA)INDOLE DERIVATIVE AND USE THEREOF FOR MEDICAL PURPOSES	The present invention provides compounds useful as agents for the prevention or treatment of a disease associated with abnormal serum uric acid level which has a uricosuric activity or the like. The present invention relates to (aza)indole derivatives represented by the following general formula (I) having xanthine oxidase inhibitory activities and useful as agents for the prevention or treatment…	An aza indole derivative (I), its salt or prodrug, is new. An aza indole derivative of formula (I), its salt or prodrug, is new.T=nitro, cyano or trifluoromethyl;ring J=arylamine or heteroaryl ring;Q=carboxy, lower alkoxycarbonyl, carbamoyl, mono-(di)lower-alkyl carbamoyl, sulfo, sulfamoyl, or 5-tetrazolyl;Y'=H, hydroxy, amino, halogen, nitro, substituted lower alkyl or lower alkoxy;X =1 -X =3CR …	The present invention provides compounds useful as agents for the prevention or treatment of a disease associated with abnormal serum uric acid level which has a uricosuric activity or the like. The present invention relates to (aza)indole derivatives represented by the following general formula (I) having xanthine oxidase inhibitory activities and useful as agents for the prevention or treatment…	An aza indole derivative (I), its salt or prodrug, is new.	An aza indole derivative of formula (I), its salt or prodrug, is new. T=nitro, cyano or trifluoromethyl;ring J=arylamine or heteroaryl ring;Q=carboxy, lower alkoxycarbonyl, carbamoyl, mono-(di)lower-alkyl carbamoyl, sulfo, sulfamoyl, or 5-tetrazolyl;Y'=H, hydroxy, amino, halogen, nitro, substituted lower alkyl or lower alkoxy;X =1 -X =3CR 2 or N, where X 1 -X 3 are not N simultaneously;R =1 ,R =2…	Nephrotropic; Antigout; Metabolic; Uropathic. Male CD(SD) IGS rat (5 weeks old) was made to abstain from food overnight. Then, gavage administration of 3 mg/kg of aza indole derivative such as 4-(3-cyano-5,6-difluoro indole-1-yl)-2-hydroxybenzoic acid suspended in 0.5% of methylcellulose aqueous solution was administered to the rat by oral route. After 2 hours of administration, blood was collect…	Xanthine oxidase inhibitor; Urate transporter (URAT)-1 inhibitor.	The aza indole derivative is useful in pharmaceutical composition for preventing and/or treating xanthine-oxidase associated disease such as renal dysfunction by hyperuricemia, urinary calculi, hyperuricemia, gouty tophus, urarthritis, for inhibiting production of uric acid (all claimed) and reducing blood uric acid value.	The aza indole derivative reduces the side effects of other medical agents when used together during the treatment.	ORGANIC CHEMISTRY - Preparation (Disclosed): Indole derivative of formula (1) and heteroaryl ring of formula (2) are coupling-reacted in presence base such as tetrahydrofuran for 30 minutes-7 days, to obtain aza indole derivative. L=halogen. PHARMACEUTICALS - Preferred Composition: The pharmaceutical composition is a serum uric acid value fall drug. The pharmaceutical composition further combines…	US13116389A	2011-05-26	2011-09-22	Alive	Alive	Alive	A61K003156 | A61K0031405 | A61K0031407 | A61K0031437 | A61K00314439 | A61K00315377 | A61P001312 | A61P001900 | A61P002900 | C07D020914 | C07D040110 | C07D040912 | C07D041310 | C07D047104 | C07D049804	A61K (IPC 1-7) | C07D020942 (IPC 1-7) | A61P (IPC 1-7) | C07D (IPC 1-7) | A61K0031403 | A61K0031407 | A61K0031427 | A61K00314353 | A61K00314427 | A61K00315375 | A61K004500 | A61P001300 | A61P001900 | A61P004300 | C07D020900 | C07D040100 | C07D040500 | C07D040900 | C07D041700 | C07D047100 | C07D049100 | A61K0031165 | A61K0031404 | A61K0031405 | A61K0031437 | A61K00314439 | A61K00315025 | A61K00315…	A61, C07	A61K0031, A61P0013, A61P0019, A61P0029, C07D0209, C07D0401, C07D0409, C07D0413, C07D0471, C07D0498	KISSEI PHARMACEUTICAL CO. LTD.,Matsumoto-shi,JP	KISSEI PHARMACEUTICAL CO. LTD.		1. An (aza)indole derivative represented by the general formula: wherein T represents nitro, cyano or trifluoromethyl; ring J represents an aryl ring or a heteroaryl ring; Q represents carboxy, lower alkoxycarbonyl, carbamoyl, mono(di)(lower alkyl)carbamoyl, sulfo, sulfamoyl or 5-tetrazolyl; Y represents a hydrogen atom, amino, a halogen atom, nitro, optionally substituted lower alkyl or optional…	|1. An (aza)indole derivative represented by the general formula: wherein T represents nitro, cyano or trifluoromethyl; ring J represents an aryl ring or a heteroaryl ring; Q represents carboxy, lower alkoxycarbonyl, carbamoyl, mono(di)(lower alkyl)carbamoyl, sulfo, sulfamoyl or 5-tetrazolyl; Y represents a hydrogen atom, amino, a halogen atom, nitro, optionally substituted lower alkyl or optiona…	US	2011	US	2011	US5696143A | WO2007043400A1 | JP2000001431A | US20090306396A1 | JP03220987B2 | US3491114A | US6015829A | EP1932833A1 | WO2007043401A1 | US6107301A | WO1996009293A1
EP2402314A1	27.15	(Aza)indole derivative and use thereof for medical purposes | (Aza)indolderivat und seine Verwendung für medizinische Zwecke | Dérivé d'(aza)indole et ses usages médicaux	Novel aza indole derivative useful in pharmaceutical composition for preventing and/or treating xanthine-oxidase associated disease such as renal dysfunction by hyperuricemia, urinary calculi, hyperuricemia and gouty tophus	NOVEL AZA INDOLE DERIVATIVE USEFUL PHARMACEUTICAL COMPOSITION PREVENT TREAT XANTHINE OXIDASE ASSOCIATE DISEASE RENAL DYSFUNCTION HYPERURICAEMIC URINE CALCULUS	(Aza)indolderivat und seine Verwendung für medizinische Zwecke | Dérivé d'(aza)indole et ses usages médicaux	(Aza)indole derivative and use thereof for medical purposes	The present invention provides compounds useful as agents for the prevention or treatment of a disease associated with abnormal serum uric acid level which has a uricosuric activity or the like. The present invention relates to (aza)indole derivatives represented by the following general formula (I) having xanthine oxidase inhibitory activities and useful as agents for the prevention or treatment…	An aza indole derivative (I), its salt or prodrug, is new. An aza indole derivative of formula (I), its salt or prodrug, is new.T=nitro, cyano or trifluoromethyl;ring J=arylamine or heteroaryl ring;Q=carboxy, lower alkoxycarbonyl, carbamoyl, mono-(di)lower-alkyl carbamoyl, sulfo, sulfamoyl, or 5-tetrazolyl;Y'=H, hydroxy, amino, halogen, nitro, substituted lower alkyl or lower alkoxy;X =1 -X =3CR …	The present invention provides compounds useful as agents for the prevention or treatment of a disease associated with abnormal serum uric acid level which has a uricosuric activity or the like. The present invention relates to (aza)indole derivatives represented by the following general formula (I) having xanthine oxidase inhibitory activities and useful as agents for the prevention or treatment…	An aza indole derivative (I), its salt or prodrug, is new.	An aza indole derivative of formula (I), its salt or prodrug, is new. T=nitro, cyano or trifluoromethyl;ring J=arylamine or heteroaryl ring;Q=carboxy, lower alkoxycarbonyl, carbamoyl, mono-(di)lower-alkyl carbamoyl, sulfo, sulfamoyl, or 5-tetrazolyl;Y'=H, hydroxy, amino, halogen, nitro, substituted lower alkyl or lower alkoxy;X =1 -X =3CR 2 or N, where X 1 -X 3 are not N simultaneously;R =1 ,R =2…	Nephrotropic; Antigout; Metabolic; Uropathic. Male CD(SD) IGS rat (5 weeks old) was made to abstain from food overnight. Then, gavage administration of 3 mg/kg of aza indole derivative such as 4-(3-cyano-5,6-difluoro indole-1-yl)-2-hydroxybenzoic acid suspended in 0.5% of methylcellulose aqueous solution was administered to the rat by oral route. After 2 hours of administration, blood was collect…	Xanthine oxidase inhibitor; Urate transporter (URAT)-1 inhibitor.	The aza indole derivative is useful in pharmaceutical composition for preventing and/or treating xanthine-oxidase associated disease such as renal dysfunction by hyperuricemia, urinary calculi, hyperuricemia, gouty tophus, urarthritis, for inhibiting production of uric acid (all claimed) and reducing blood uric acid value.	The aza indole derivative reduces the side effects of other medical agents when used together during the treatment.	ORGANIC CHEMISTRY - Preparation (Disclosed): Indole derivative of formula (1) and heteroaryl ring of formula (2) are coupling-reacted in presence base such as tetrahydrofuran for 30 minutes-7 days, to obtain aza indole derivative. L=halogen. PHARMACEUTICALS - Preferred Composition: The pharmaceutical composition is a serum uric acid value fall drug. The pharmaceutical composition further combines…	EP2011182888A	2008-04-10	2012-01-04	Alive	Alive	Alive	C07D020942 | A61K0031404 | A61K0031407 | A61K0031427 | A61K0031437 | A61K00314439 | A61K00315377 | A61K004500 | A61P001304 | A61P001312 | A61P001902 | A61P001906 | A61P004300 | C07D040104 | C07D040504 | C07D040912 | C07D041704 | C07D047104 | C07D0491056	A61K (IPC 1-7) | C07D020942 (IPC 1-7) | A61P (IPC 1-7) | C07D (IPC 1-7) | A61K0031403 | A61K0031407 | A61K0031427 | A61K00314353 | A61K00314427 | A61K00315375 | A61K004500 | A61P001300 | A61P001900 | A61P004300 | C07D020900 | C07D040100 | C07D040500 | C07D040900 | C07D041700 | C07D047100 | C07D049100 | A61K0031165 | A61K0031404 | A61K0031405 | A61K0031437 | A61K00314439 | A61K00315025 | A61K00315…	C07, A61	C07D0209, A61K0031, A61K0045, A61P0013, A61P0019, A61P0043, C07D0401, C07D0405, C07D0409, C07D0417, C07D0471, C07D0491	Kissei Pharmaceutical Co. Ltd.,Matsumoto-shi, Nagano 399-8710,JP,100158278	KISSEI PHARMACEUTICAL CO. LTD.		1. An (aza)indole derivative represented by the general formula: wherein T represents nitro, cyano or trifluoromethyl; ring J represents a heteroaryl ring; Q represents carboxy, lower alkoxycarbonyl, carbamoyl, mono(di)(lower alkyl)carbamoyl, sulfo, sulfamoyl or 5-tetrazolyl; Y represents a hydrogen atom, hydroxy, amino, a halogen atom, nitro, optionally substituted lower alkyl or optionally subs…	|1. An (aza)indole derivative represented by the general formula: wherein T represents nitro, cyano or trifluoromethyl; ring J represents a heteroaryl ring; Q represents carboxy, lower alkoxycarbonyl, carbamoyl, mono(di)(lower alkyl)carbamoyl, sulfo, sulfamoyl or 5-tetrazolyl; Y represents a hydrogen atom, hydroxy, amino, a halogen atom, nitro, optionally substituted lower alkyl or optionally sub…	EP	2012	EP	2008	WO2007043400A1 | WO2007043401A1
AU2008239017B2	27.16	(Aza)indole derivative and use thereof for medical purposes	Novel aza indole derivative useful in pharmaceutical composition for preventing and/or treating xanthine-oxidase associated disease such as renal dysfunction by hyperuricemia, urinary calculi, hyperuricemia and gouty tophus	NOVEL AZA INDOLE DERIVATIVE USEFUL PHARMACEUTICAL COMPOSITION PREVENT TREAT XANTHINE OXIDASE ASSOCIATE DISEASE RENAL DYSFUNCTION HYPERURICAEMIC URINE CALCULUS	(Aza)indole derivative and use thereof for medical purposes	(Aza)indole derivative and use thereof for medical purposes	Disclosed is a compound useful as a prophylactic or therapeutic agent for a disease induced by abnormal plasma uric acid level or the like. Specifically disclosed is an (aza)indole derivative represented by the general formula (I), a prodrug or salt thereof, or the like, which has a xanthine oxidase inhibitory activity and is useful as a prophylactic or therapeutic agent for a disease induced by …	An aza indole derivative (I), its salt or prodrug, is new. An aza indole derivative of formula (I), its salt or prodrug, is new.T=nitro, cyano or trifluoromethyl;ring J=arylamine or heteroaryl ring;Q=carboxy, lower alkoxycarbonyl, carbamoyl, mono-(di)lower-alkyl carbamoyl, sulfo, sulfamoyl, or 5-tetrazolyl;Y'=H, hydroxy, amino, halogen, nitro, substituted lower alkyl or lower alkoxy;X =1 -X =3CR …	Disclosed is a compound useful as a prophylactic or therapeutic agent for a disease induced by abnormal plasma uric acid level or the like. Specifically disclosed is an (aza)indole derivative represented by the general formula (I), a prodrug or salt thereof, or the like, which has a xanthine oxidase inhibitory activity and is useful as a prophylactic or therapeutic agent for a disease induced by …	An aza indole derivative (I), its salt or prodrug, is new.	An aza indole derivative of formula (I), its salt or prodrug, is new. T=nitro, cyano or trifluoromethyl;ring J=arylamine or heteroaryl ring;Q=carboxy, lower alkoxycarbonyl, carbamoyl, mono-(di)lower-alkyl carbamoyl, sulfo, sulfamoyl, or 5-tetrazolyl;Y'=H, hydroxy, amino, halogen, nitro, substituted lower alkyl or lower alkoxy;X =1 -X =3CR 2 or N, where X 1 -X 3 are not N simultaneously;R =1 ,R =2…	Nephrotropic; Antigout; Metabolic; Uropathic. Male CD(SD) IGS rat (5 weeks old) was made to abstain from food overnight. Then, gavage administration of 3 mg/kg of aza indole derivative such as 4-(3-cyano-5,6-difluoro indole-1-yl)-2-hydroxybenzoic acid suspended in 0.5% of methylcellulose aqueous solution was administered to the rat by oral route. After 2 hours of administration, blood was collect…	Xanthine oxidase inhibitor; Urate transporter (URAT)-1 inhibitor.	The aza indole derivative is useful in pharmaceutical composition for preventing and/or treating xanthine-oxidase associated disease such as renal dysfunction by hyperuricemia, urinary calculi, hyperuricemia, gouty tophus, urarthritis, for inhibiting production of uric acid (all claimed) and reducing blood uric acid value.	The aza indole derivative reduces the side effects of other medical agents when used together during the treatment.	ORGANIC CHEMISTRY - Preparation (Disclosed): Indole derivative of formula (1) and heteroaryl ring of formula (2) are coupling-reacted in presence base such as tetrahydrofuran for 30 minutes-7 days, to obtain aza indole derivative. L=halogen. PHARMACEUTICALS - Preferred Composition: The pharmaceutical composition is a serum uric acid value fall drug. The pharmaceutical composition further combines…	AU2008239017A	2008-04-10	2012-09-27	Dead	Alive	Alive	C07D020942 | A61K0031404 | A61K0031407 | A61K0031427 | A61K0031437 | A61K00314439 | A61K00315377 | A61K004500 | A61P001304 | A61P001312 | A61P001902 | A61P001906 | A61P004300 | C07D040104 | C07D040504 | C07D040912 | C07D041704 | C07D047104 | C07D0491056	A61K (IPC 1-7) | C07D020942 (IPC 1-7) | A61P (IPC 1-7) | C07D (IPC 1-7) | A61K0031403 | A61K0031407 | A61K0031427 | A61K00314353 | A61K00314427 | A61K00315375 | A61K004500 | A61P001300 | A61P001900 | A61P004300 | C07D020900 | C07D040100 | C07D040500 | C07D040900 | C07D041700 | C07D047100 | C07D049100 | A61K0031165 | A61K0031404 | A61K0031405 | A61K0031437 | A61K00314439 | A61K00315025 | A61K00315…	C07, A61	C07D0209, A61K0031, A61K0045, A61P0013, A61P0019, A61P0043, C07D0401, C07D0405, C07D0409, C07D0417, C07D0471, C07D0491	KISSEI PHARMACEUTICAL CO. LTD.	KISSEI PHARMACEUTICAL CO. LTD.		CLAIMS 1. An (aza)indole derivative represented by the general formula: (Chem.l] T Ri --- N y wherein T represents nitro, cyano or trifluoromethyl; ring Jrepresents an aryl ring or a heteroaryl ring; Qrepresents carboxy, lower alkoxycarbonyl, carbamoyl, mono(di)(lower alkyl)carbamoyl, sulfo, sulfamoyl or 5-tetrazolyl; Y represents hydroxy, amino, a halogen atom, nitro, optionally substituted lowe…	CLAIMS | 1. An (aza)indole derivative represented by the general formula: (Chem.l] T Ri --- N y wherein T represents nitro, cyano or trifluoromethyl; ring Jrepresents an aryl ring or a heteroaryl ring; Qrepresents carboxy, lower alkoxycarbonyl, carbamoyl, mono(di)(lower alkyl)carbamoyl, sulfo, sulfamoyl or 5-tetrazolyl; Y represents hydroxy, amino, a halogen atom, nitro, optionally substituted lo…	AU	2012	AU	2008	AU2006300453A1 | AU2006300540A1
RU2477274C2	27.17	INDOLE DERIVATIVE AND ITS USE IN THERAPEUTIC PURPOSES | ПРОИЗВОДНОЕ (АЗА)ИНДОЛА И ЕГО ПРИМЕНЕНИЕ В ЛЕЧЕБНЫХ ЦЕЛЯХ	Novel aza indole derivative useful in pharmaceutical composition for preventing and/or treating xanthine-oxidase associated disease such as renal dysfunction by hyperuricemia, urinary calculi, hyperuricemia and gouty tophus	NOVEL AZA INDOLE DERIVATIVE USEFUL PHARMACEUTICAL COMPOSITION PREVENT TREAT XANTHINE OXIDASE ASSOCIATE DISEASE RENAL DYSFUNCTION HYPERURICAEMIC URINE CALCULUS	ПРОИЗВОДНОЕ (АЗА)ИНДОЛА И ЕГО ПРИМЕНЕНИЕ В ЛЕЧЕБНЫХ ЦЕЛЯХ	INDOLE DERIVATIVE AND ITS USE IN THERAPEUTIC PURPOSES	FIELD: medicine, pharmaceutics. SUBSTANCE: invention refers to (aza)indole derivatives of formula wherein the values T, X 1-X3, R1, Q, Y, J are presented in clause 1 of the patent claim. EFFECT: compounds possess xanthine oxidase inhibitory action that enables using it in a pharmaceutical composition for treating a disease specified in a group consisting of hyperuricemia, gouty tophus, gouty arth…	An aza indole derivative (I), its salt or prodrug, is new. An aza indole derivative of formula (I), its salt or prodrug, is new.T=nitro, cyano or trifluoromethyl;ring J=arylamine or heteroaryl ring;Q=carboxy, lower alkoxycarbonyl, carbamoyl, mono-(di)lower-alkyl carbamoyl, sulfo, sulfamoyl, or 5-tetrazolyl;Y'=H, hydroxy, amino, halogen, nitro, substituted lower alkyl or lower alkoxy;X =1 -X =3CR …	FIELD: medicine, pharmaceutics. SUBSTANCE: invention refers to (aza)indole derivatives of formula wherein the values T, X 1-X3, R1, Q, Y, J are presented in clause 1 of the patent claim. EFFECT: compounds possess xanthine oxidase inhibitory action that enables using it in a pharmaceutical composition for treating a disease specified in a group consisting of hyperuricemia, gouty tophus, gouty arth…	An aza indole derivative (I), its salt or prodrug, is new.	An aza indole derivative of formula (I), its salt or prodrug, is new. T=nitro, cyano or trifluoromethyl;ring J=arylamine or heteroaryl ring;Q=carboxy, lower alkoxycarbonyl, carbamoyl, mono-(di)lower-alkyl carbamoyl, sulfo, sulfamoyl, or 5-tetrazolyl;Y'=H, hydroxy, amino, halogen, nitro, substituted lower alkyl or lower alkoxy;X =1 -X =3CR 2 or N, where X 1 -X 3 are not N simultaneously;R =1 ,R =2…	Nephrotropic; Antigout; Metabolic; Uropathic. Male CD(SD) IGS rat (5 weeks old) was made to abstain from food overnight. Then, gavage administration of 3 mg/kg of aza indole derivative such as 4-(3-cyano-5,6-difluoro indole-1-yl)-2-hydroxybenzoic acid suspended in 0.5% of methylcellulose aqueous solution was administered to the rat by oral route. After 2 hours of administration, blood was collect…	Xanthine oxidase inhibitor; Urate transporter (URAT)-1 inhibitor.	The aza indole derivative is useful in pharmaceutical composition for preventing and/or treating xanthine-oxidase associated disease such as renal dysfunction by hyperuricemia, urinary calculi, hyperuricemia, gouty tophus, urarthritis, for inhibiting production of uric acid (all claimed) and reducing blood uric acid value.	The aza indole derivative reduces the side effects of other medical agents when used together during the treatment.	ORGANIC CHEMISTRY - Preparation (Disclosed): Indole derivative of formula (1) and heteroaryl ring of formula (2) are coupling-reacted in presence base such as tetrahydrofuran for 30 minutes-7 days, to obtain aza indole derivative. L=halogen. PHARMACEUTICALS - Preferred Composition: The pharmaceutical composition is a serum uric acid value fall drug. The pharmaceutical composition further combines…	RU2009141614A	2008-04-10	2013-03-10	Alive	Alive	Alive	A61K0031404 | C07D020942 | A61P001902 | A61P001906 | C07D040104 | C07D040504 | C07D040912 | C07D041704 | C07D047104 | C07D0491056	A61K (IPC 1-7) | C07D020942 (IPC 1-7) | A61P (IPC 1-7) | C07D (IPC 1-7) | A61K0031403 | A61K0031407 | A61K0031427 | A61K00314353 | A61K00314427 | A61K00315375 | A61K004500 | A61P001300 | A61P001900 | A61P004300 | C07D020900 | C07D040100 | C07D040500 | C07D040900 | C07D041700 | C07D047100 | C07D049100 | A61K0031165 | A61K0031404 | A61K0031405 | A61K0031437 | A61K00314439 | A61K00315025 | A61K00315…	A61, C07	A61K0031, C07D0209, A61P0019, C07D0401, C07D0405, C07D0409, C07D0417, C07D0471, C07D0491	KISSEI FARMAS'JuTIKAL KO. LTD.,JP | КИССЕИ ФАРМАСЬЮТИКАЛ КО. ЛТД.,JP	KISSEI PHARMACEUTICAL CO. LTD.		1. A derivative (aza) indole derivatives represented by the general formula:wherein T represents cyano; ring J is a phenyl ring or a 5- or 6-membered heteroaryl ring containing one or two different heteroatoms selected from the group consisting of oxygen atom, nitrogen atom and sulfur atom; Q represents carboxy or lower alkoxycarbonyl; Y represents hydrogen atom, hydroxy, amino, halogen, nitro, l…	|1. A derivative (aza) indole derivatives represented by the general formula:wherein T represents cyano; ring J is a phenyl ring or a 5- or 6-membered heteroaryl ring containing one or two different heteroatoms selected from the group consisting of oxygen atom, nitrogen atom and sulfur atom; Q represents carboxy or lower alkoxycarbonyl; Y represents hydrogen atom, hydroxy, amino, halogen, nitro, …	RU	2013	RU	2008	RU2268887C2 | JP03220987B1 | WO1996009293A1 | JP2000001431A | JP03220987B2
US8466152B2	27.18	(aza)indole derivative and use thereof for medical purposes	Novel aza indole derivative useful in pharmaceutical composition for preventing and/or treating xanthine-oxidase associated disease such as renal dysfunction by hyperuricemia, urinary calculi, hyperuricemia and gouty tophus	NOVEL AZA INDOLE DERIVATIVE USEFUL PHARMACEUTICAL COMPOSITION PREVENT TREAT XANTHINE OXIDASE ASSOCIATE DISEASE RENAL DYSFUNCTION HYPERURICAEMIC URINE CALCULUS	(aza)indole derivative and use thereof for medical purposes	(aza)indole derivative and use thereof for medical purposes	The present invention provides compounds useful as agents for the prevention or treatment of a disease associated with abnormal serum uric acid level which has a uricosuric activity or the like. The present invention relates to (aza)indole derivatives represented by the following general formula (I) having xanthine oxidase inhibitory activities and useful as agents for the prevention or treatment…	An aza indole derivative (I), its salt or prodrug, is new. An aza indole derivative of formula (I), its salt or prodrug, is new.T=nitro, cyano or trifluoromethyl;ring J=arylamine or heteroaryl ring;Q=carboxy, lower alkoxycarbonyl, carbamoyl, mono-(di)lower-alkyl carbamoyl, sulfo, sulfamoyl, or 5-tetrazolyl;Y'=H, hydroxy, amino, halogen, nitro, substituted lower alkyl or lower alkoxy;X =1 -X =3CR …	The present invention provides compounds useful as agents for the prevention or treatment of a disease associated with abnormal serum uric acid level which has a uricosuric activity or the like. The present invention relates to (aza)indole derivatives represented by the following general formula (I) having xanthine oxidase inhibitory activities and useful as agents for the prevention or treatment…	An aza indole derivative (I), its salt or prodrug, is new.	An aza indole derivative of formula (I), its salt or prodrug, is new. T=nitro, cyano or trifluoromethyl;ring J=arylamine or heteroaryl ring;Q=carboxy, lower alkoxycarbonyl, carbamoyl, mono-(di)lower-alkyl carbamoyl, sulfo, sulfamoyl, or 5-tetrazolyl;Y'=H, hydroxy, amino, halogen, nitro, substituted lower alkyl or lower alkoxy;X =1 -X =3CR 2 or N, where X 1 -X 3 are not N simultaneously;R =1 ,R =2…	Nephrotropic; Antigout; Metabolic; Uropathic. Male CD(SD) IGS rat (5 weeks old) was made to abstain from food overnight. Then, gavage administration of 3 mg/kg of aza indole derivative such as 4-(3-cyano-5,6-difluoro indole-1-yl)-2-hydroxybenzoic acid suspended in 0.5% of methylcellulose aqueous solution was administered to the rat by oral route. After 2 hours of administration, blood was collect…	Xanthine oxidase inhibitor; Urate transporter (URAT)-1 inhibitor.	The aza indole derivative is useful in pharmaceutical composition for preventing and/or treating xanthine-oxidase associated disease such as renal dysfunction by hyperuricemia, urinary calculi, hyperuricemia, gouty tophus, urarthritis, for inhibiting production of uric acid (all claimed) and reducing blood uric acid value.	The aza indole derivative reduces the side effects of other medical agents when used together during the treatment.	ORGANIC CHEMISTRY - Preparation (Disclosed): Indole derivative of formula (1) and heteroaryl ring of formula (2) are coupling-reacted in presence base such as tetrahydrofuran for 30 minutes-7 days, to obtain aza indole derivative. L=halogen. PHARMACEUTICALS - Preferred Composition: The pharmaceutical composition is a serum uric acid value fall drug. The pharmaceutical composition further combines…	US13116389A	2011-05-26	2013-06-18	Alive	Alive	Alive	A61K0031404 | A61K0031437 | A61K00315025 | A61K0031519 | C07D020910 | C07D020930 | C07D020942 | C07D047104 | C07D048714	A61K (IPC 1-7) | C07D020942 (IPC 1-7) | A61P (IPC 1-7) | C07D (IPC 1-7) | A61K0031403 | A61K0031407 | A61K0031427 | A61K00314353 | A61K00314427 | A61K00315375 | A61K004500 | A61P001300 | A61P001900 | A61P004300 | C07D020900 | C07D040100 | C07D040500 | C07D040900 | C07D041700 | C07D047100 | C07D049100 | A61K0031165 | A61K0031404 | A61K0031405 | A61K0031437 | A61K00314439 | A61K00315025 | A61K00315…	A61, C07	A61K0031, C07D0209, C07D0471, C07D0487	Kissei Pharmaceutical Co. Ltd.,Matsumoto-shi,JP | Shimizu Kazuo,Azumino,JP | Takigawa Yasushi,Azumino,JP | Fujikura Hideki,Azumino,JP | Iizuka Masato,Azumino,JP | Hiratochi Masahiro,Azumino,JP | Kikuchi Norihiko,Azumino,JP	KISSEI PHARMACEUTICAL CO. LTD.		The invention claimed is: 1. An (aza)indole derivative represented by the general formula: wherein T represents nitro, cyano or trifluoromethyl; ring J represents an aryl ring or a heteroaryl ring; Q represents carboxy, lower alkoxycarbonyl, carbamoyl, mono(di)(lower alkyl)carbamoyl, sulfo, sulfamoyl or 5-tetrazolyl; Y represents a hydrogen atom, amino, a halogen atom, nitro, optionally substitut…	The invention claimed is: | 1. An (aza)indole derivative represented by the general formula: wherein T represents nitro, cyano or trifluoromethyl; ring J represents an aryl ring or a heteroaryl ring; Q represents carboxy, lower alkoxycarbonyl, carbamoyl, mono(di)(lower alkyl)carbamoyl, sulfo, sulfamoyl or 5-tetrazolyl; Y represents a hydrogen atom, amino, a halogen atom, nitro, optionally substit…	US	2013	US	2011	US20090306396A1 | JP2000001431A | JP03220987B2 | EP1932833A1 | WO1996009293A1 | US3491114A | US5696143A | WO2007043401A1 | US6107301A | US6015829A | WO2007043400A1
EP2402314B1	27.19	(Aza)indole derivative and use thereof for medical purposes | (Aza)indolderivat und seine Verwendung für medizinische Zwecke | Dérivé d'(aza)indole et ses usages médicaux	Novel aza indole derivative useful in pharmaceutical composition for preventing and/or treating xanthine-oxidase associated disease such as renal dysfunction by hyperuricemia, urinary calculi, hyperuricemia and gouty tophus	NOVEL AZA INDOLE DERIVATIVE USEFUL PHARMACEUTICAL COMPOSITION PREVENT TREAT XANTHINE OXIDASE ASSOCIATE DISEASE RENAL DYSFUNCTION HYPERURICAEMIC URINE CALCULUS	(Aza)indolderivat und seine Verwendung für medizinische Zwecke | Dérivé d'(aza)indole et ses usages médicaux	(Aza)indole derivative and use thereof for medical purposes	The present invention provides compounds useful as agents for the prevention or treatment of a disease associated with abnormal serum uric acid level which has a uricosuric activity or the like. The present invention relates to (aza)indole derivatives represented by the following general formula (I) having xanthine oxidase inhibitory activities and useful as agents for the prevention or treatment…	An aza indole derivative (I), its salt or prodrug, is new. An aza indole derivative of formula (I), its salt or prodrug, is new.T=nitro, cyano or trifluoromethyl;ring J=arylamine or heteroaryl ring;Q=carboxy, lower alkoxycarbonyl, carbamoyl, mono-(di)lower-alkyl carbamoyl, sulfo, sulfamoyl, or 5-tetrazolyl;Y'=H, hydroxy, amino, halogen, nitro, substituted lower alkyl or lower alkoxy;X =1 -X =3CR …	The present invention provides compounds useful as agents for the prevention or treatment of a disease associated with abnormal serum uric acid level which has a uricosuric activity or the like. The present invention relates to (aza)indole derivatives represented by the following general formula (I) having xanthine oxidase inhibitory activities and useful as agents for the prevention or treatment…	An aza indole derivative (I), its salt or prodrug, is new.	An aza indole derivative of formula (I), its salt or prodrug, is new. T=nitro, cyano or trifluoromethyl;ring J=arylamine or heteroaryl ring;Q=carboxy, lower alkoxycarbonyl, carbamoyl, mono-(di)lower-alkyl carbamoyl, sulfo, sulfamoyl, or 5-tetrazolyl;Y'=H, hydroxy, amino, halogen, nitro, substituted lower alkyl or lower alkoxy;X =1 -X =3CR 2 or N, where X 1 -X 3 are not N simultaneously;R =1 ,R =2…	Nephrotropic; Antigout; Metabolic; Uropathic. Male CD(SD) IGS rat (5 weeks old) was made to abstain from food overnight. Then, gavage administration of 3 mg/kg of aza indole derivative such as 4-(3-cyano-5,6-difluoro indole-1-yl)-2-hydroxybenzoic acid suspended in 0.5% of methylcellulose aqueous solution was administered to the rat by oral route. After 2 hours of administration, blood was collect…	Xanthine oxidase inhibitor; Urate transporter (URAT)-1 inhibitor.	The aza indole derivative is useful in pharmaceutical composition for preventing and/or treating xanthine-oxidase associated disease such as renal dysfunction by hyperuricemia, urinary calculi, hyperuricemia, gouty tophus, urarthritis, for inhibiting production of uric acid (all claimed) and reducing blood uric acid value.	The aza indole derivative reduces the side effects of other medical agents when used together during the treatment.	ORGANIC CHEMISTRY - Preparation (Disclosed): Indole derivative of formula (1) and heteroaryl ring of formula (2) are coupling-reacted in presence base such as tetrahydrofuran for 30 minutes-7 days, to obtain aza indole derivative. L=halogen. PHARMACEUTICALS - Preferred Composition: The pharmaceutical composition is a serum uric acid value fall drug. The pharmaceutical composition further combines…	EP2011182888A	2008-04-10	2013-07-31	Indeterminate	Alive	Alive	C07D020942 | A61K0031404 | A61K0031407 | A61K0031427 | A61K0031437 | A61K00314439 | A61K00315377 | A61K004500 | A61P001304 | A61P001312 | A61P001902 | A61P001906 | A61P004300 | C07D040104 | C07D040504 | C07D040912 | C07D041704 | C07D047104 | C07D0491056	A61K (IPC 1-7) | C07D020942 (IPC 1-7) | A61P (IPC 1-7) | C07D (IPC 1-7) | A61K0031403 | A61K0031407 | A61K0031427 | A61K00314353 | A61K00314427 | A61K00315375 | A61K004500 | A61P001300 | A61P001900 | A61P004300 | C07D020900 | C07D040100 | C07D040500 | C07D040900 | C07D041700 | C07D047100 | C07D049100 | A61K0031165 | A61K0031404 | A61K0031405 | A61K0031437 | A61K00314439 | A61K00315025 | A61K00315…	C07, A61	C07D0209, A61K0031, A61K0045, A61P0013, A61P0019, A61P0043, C07D0401, C07D0405, C07D0409, C07D0417, C07D0471, C07D0491	Kissei Pharmaceutical Co. Ltd.,Matsumoto-shi, Nagano 399-8710,JP,100158278	KISSEI PHARMACEUTICAL CO. LTD.		1. An (aza)indole derivative represented by the general formula: wherein T represents nitro, cyano or trifluoromethyl; ring J represents a heteroaryl ring; Q represents carboxy or lower alkoxycarbonyl; Y represents a hydrogen atom, hydroxy, amino, a halogen atom, nitro, optionally substituted lower alkyl or optionally substituted lower alkoxy with the proviso that two or more Y optionally exist o…	|1. An (aza)indole derivative represented by the general formula: wherein T represents nitro, cyano or trifluoromethyl; ring J represents a heteroaryl ring; Q represents carboxy or lower alkoxycarbonyl; Y represents a hydrogen atom, hydroxy, amino, a halogen atom, nitro, optionally substituted lower alkyl or optionally substituted lower alkoxy with the proviso that two or more Y optionally exist …	EP	2013	EP	2008	WO2007043400A1 | WO2007043401A1
EP2133332B1	27.20	(AZA)INDOLE DERIVATIVE AND USE THEREOF FOR MEDICAL PURPOSES | (AZA)INDOLDERIVAT UND SEINE VERWENDUNG FÜR MEDIZINISCHE ZWECKE | DÉRIVÉ D'(AZA)INDOLE ET SES USAGES MÉDICAUX	Novel aza indole derivative useful in pharmaceutical composition for preventing and/or treating xanthine-oxidase associated disease such as renal dysfunction by hyperuricemia, urinary calculi, hyperuricemia and gouty tophus	NOVEL AZA INDOLE DERIVATIVE USEFUL PHARMACEUTICAL COMPOSITION PREVENT TREAT XANTHINE OXIDASE ASSOCIATE DISEASE RENAL DYSFUNCTION HYPERURICAEMIC URINE CALCULUS	(AZA)INDOLDERIVAT UND SEINE VERWENDUNG FÜR MEDIZINISCHE ZWECKE | DÉRIVÉ D'(AZA)INDOLE ET SES USAGES MÉDICAUX	(AZA)INDOLE DERIVATIVE AND USE THEREOF FOR MEDICAL PURPOSES	The present invention provides compounds useful as agents for the prevention or treatment of a disease associated with abnormal serum uric acid level which has a uricosuric activity or the like. The present invention relates to (aza)indole derivatives represented by the following general formula (I) having xanthine oxidase inhibitory activities and useful as agents for the prevention or treatment…	An aza indole derivative (I), its salt or prodrug, is new. An aza indole derivative of formula (I), its salt or prodrug, is new.T=nitro, cyano or trifluoromethyl;ring J=arylamine or heteroaryl ring;Q=carboxy, lower alkoxycarbonyl, carbamoyl, mono-(di)lower-alkyl carbamoyl, sulfo, sulfamoyl, or 5-tetrazolyl;Y'=H, hydroxy, amino, halogen, nitro, substituted lower alkyl or lower alkoxy;X =1 -X =3CR …	The present invention provides compounds useful as agents for the prevention or treatment of a disease associated with abnormal serum uric acid level which has a uricosuric activity or the like. The present invention relates to (aza)indole derivatives represented by the following general formula (I) having xanthine oxidase inhibitory activities and useful as agents for the prevention or treatment…	An aza indole derivative (I), its salt or prodrug, is new.	An aza indole derivative of formula (I), its salt or prodrug, is new. T=nitro, cyano or trifluoromethyl;ring J=arylamine or heteroaryl ring;Q=carboxy, lower alkoxycarbonyl, carbamoyl, mono-(di)lower-alkyl carbamoyl, sulfo, sulfamoyl, or 5-tetrazolyl;Y'=H, hydroxy, amino, halogen, nitro, substituted lower alkyl or lower alkoxy;X =1 -X =3CR 2 or N, where X 1 -X 3 are not N simultaneously;R =1 ,R =2…	Nephrotropic; Antigout; Metabolic; Uropathic. Male CD(SD) IGS rat (5 weeks old) was made to abstain from food overnight. Then, gavage administration of 3 mg/kg of aza indole derivative such as 4-(3-cyano-5,6-difluoro indole-1-yl)-2-hydroxybenzoic acid suspended in 0.5% of methylcellulose aqueous solution was administered to the rat by oral route. After 2 hours of administration, blood was collect…	Xanthine oxidase inhibitor; Urate transporter (URAT)-1 inhibitor.	The aza indole derivative is useful in pharmaceutical composition for preventing and/or treating xanthine-oxidase associated disease such as renal dysfunction by hyperuricemia, urinary calculi, hyperuricemia, gouty tophus, urarthritis, for inhibiting production of uric acid (all claimed) and reducing blood uric acid value.	The aza indole derivative reduces the side effects of other medical agents when used together during the treatment.	ORGANIC CHEMISTRY - Preparation (Disclosed): Indole derivative of formula (1) and heteroaryl ring of formula (2) are coupling-reacted in presence base such as tetrahydrofuran for 30 minutes-7 days, to obtain aza indole derivative. L=halogen. PHARMACEUTICALS - Preferred Composition: The pharmaceutical composition is a serum uric acid value fall drug. The pharmaceutical composition further combines…	EP2008740190A	2008-04-10	2013-09-18	Indeterminate	Alive	Alive	A61K004506 | A61K0031165	A61K (IPC 1-7) | C07D020942 (IPC 1-7) | A61P (IPC 1-7) | C07D (IPC 1-7) | A61K0031403 | A61K0031407 | A61K0031427 | A61K00314353 | A61K00314427 | A61K00315375 | A61K004500 | A61P001300 | A61P001900 | A61P004300 | C07D020900 | C07D040100 | C07D040500 | C07D040900 | C07D041700 | C07D047100 | C07D049100 | A61K0031165 | A61K0031404 | A61K0031405 | A61K0031437 | A61K00314439 | A61K00315025 | A61K00315…	A61	A61K0045, A61K0031	Kissei Pharmaceutical Co. Ltd.,Matsumoto-shi, Nagano 399-8710,JP,100158278	KISSEI PHARMACEUTICAL CO. LTD.		1. An (aza)indole derivative represented by the general formula: wherein T represents nitro, cyano or trifluoromethyl; ring J represents a benzene ring; Q represents carboxy or lower alkoxycarbonyl; Y represents hydroxy, amino, a halogen atom, nitro, optionally substituted lower alkyl or optionally substituted lower alkoxy with the proviso that two or more Y optionally exist on ring J and these Y…	|1. An (aza)indole derivative represented by the general formula: wherein T represents nitro, cyano or trifluoromethyl; ring J represents a benzene ring; Q represents carboxy or lower alkoxycarbonyl; Y represents hydroxy, amino, a halogen atom, nitro, optionally substituted lower alkyl or optionally substituted lower alkoxy with the proviso that two or more Y optionally exist on ring J and these …	EP	2013	EP	2008	WO1996009293A1 | WO2007043400A1 | WO2007043401A1 | JP03220987B2 | JP2000001431A | US3491114A
[truncated: 2,102 more rows]
